# Supplementary material for: Tetra­kis(triphenyl­phosphane-κP)silver(I) trifluoro­acetate ethanol monosolvate
Source: Acta Crystallogr Sect E Struct Rep Online. 2012 Nov 28;68(Pt 12):m1536. doi: 10.1107/S1600536812045060 (PMC3588779; doi:10.1107/S1600536812045060)
Supplement: Supplementary file 1 [file e-68-m1536-sup1.cif]

##############################################################################
#                                                                            #
# This CIF contains the data in a paper accepted for publication in          #
# Acta Crystallographica Section E. It conforms to the requirements of       #
# Notes for Authors for Acta Crystallographica Section E, and has been       #
# peer reviewed under the auspices of the IUCr Commission on Journals.       #
#                                                                            #
# Full details of the Crystallographic Information File format               #
# are given in the paper "The Crystallographic Information File (CIF):       #
# a New Standard Archive File for Crystallography" by S. R. Hall, F. H.      #
# Allen and I. D. Brown [Acta Cryst. (1991), A47, 655-685].                  #
#                                                                            #
# The current version of the core CIF dictionary is obtainable from          #
# ftp://ftp.iucr.org/pub/cif_core.dic.                                       #
#                                                                            #
# Software is freely available for graphical display of the structure(s)     #
# in this CIF. For information consult the CIF software page                 #
# http://www.iucr.org/resources/cif/software.                                #
#                                                                            #
# This file may be used for bona fide research purposes within the           #
# scientific community so long as proper attribution is given to the journal # 
# article from which it was obtained.                                        #
#                                                                            #
##############################################################################
data_global
_audit_creation_method     SHELXL-97
_journal_date_recd_electronic     2012-10-27
_journal_date_accepted     2012-10-31
_journal_name_full     'Acta Crystallographica, Section E'
_journal_year     2012
_journal_volume     68
_journal_issue     12
_journal_page_first     m1536
_journal_page_last     m1536
_journal_paper_category     QM
_journal_paper_doi     10.1107/S1600536812045060
_journal_coeditor_code     XU5640
_publ_contact_author
;
     Dr. Seik Weng Ng
     Department of Chemistry
     University of Malaya
     50603 Kuala Lumpur
     Malaysia
;
_publ_contact_author_email     seikweng@um.edu.my
_publ_contact_author_fax     '03 7967 4193'
_publ_contact_author_phone     '03 7967 6778'
_publ_section_title
;
Tetrakis(triphenylphosphane-\k<i>P</i>)silver(I) trifluoroacetate ethanol
monosolvate
;
loop_
    _publ_author_name
    _publ_author_address
    'Ng, Seik Weng'
;
     Department of Chemistry
     University of Malaya
     50603 Kuala Lumpur
     Malaysia
     Chemistry Department
     King Abdulaziz University
     PO Box 80203 Jeddah
     Saudi Arabia
;
data_I
_audit_creation_method     SHELXL-97
_chemical_name_systematic
;
Tetrakis(triphenylphosphane-\k<i>P</i>)silver(I) trifluoroacetate ethanol
monosolvate
;
_chemical_name_common     ?
_chemical_formula_moiety     'Ag C72 H60 P4 +, C2 F3 O -, C2 H6 O'
_chemical_formula_sum     'C76 H66 Ag F3 O3 P4'
_chemical_formula_iupac     '[Ag (C18 H15 P)4] (C2 F3 O), C2 H6 O'
_chemical_formula_weight     1316.04
_chemical_melting_point     ?
_symmetry_cell_setting     triclinic
_symmetry_space_group_name_H-M     'P -1'
_symmetry_space_group_name_Hall     '-P 1'
loop_
    _symmetry_equiv_pos_as_xyz
    'x, y, z'
    '-x, -y, -z'
_cell_length_a     11.8005(2)
_cell_length_b     14.5169(2)
_cell_length_c     18.4830(3)
_cell_angle_alpha     89.4032(8)
_cell_angle_beta     85.4648(9)
_cell_angle_gamma     87.7804(9)
_cell_volume     3153.89(9)
_cell_formula_units_Z     2
_cell_measurement_reflns_used     7238
_cell_measurement_theta_min     2.2107
_cell_measurement_theta_max     28.0895
_cell_measurement_temperature     100(2)
_exptl_crystal_description     prism
_exptl_crystal_colour     colorless
_exptl_crystal_size_max     0.20
_exptl_crystal_size_mid     0.18
_exptl_crystal_size_min     0.16
_exptl_crystal_density_diffrn     1.386
_exptl_crystal_density_meas     ?
_exptl_crystal_density_method     'not measured'
_exptl_crystal_F_000     1360
_exptl_absorpt_coefficient_mu     0.480
_exptl_absorpt_correction_type     multi-scan
_exptl_absorpt_process_details     '(SADABS; Bruker, 2009)'
_exptl_absorpt_correction_T_min     0.9101
_exptl_absorpt_correction_T_max     0.9272
_diffrn_ambient_temperature     100(2)
_diffrn_radiation_type     MoK\a
_diffrn_radiation_wavelength     0.71073
_diffrn_radiation_source     'fine-focus sealed tube'
_diffrn_radiation_monochromator     graphite
_diffrn_measurement_device_type     'Bruker SMART APEX'
_diffrn_measurement_method     '\w scans'
_diffrn_detector_area_resol_mean     ?
_diffrn_reflns_number     27139
_diffrn_reflns_av_R_equivalents     0.0295
_diffrn_reflns_av_sigmaI/netI     0.0515
_diffrn_reflns_theta_min     1.11
_diffrn_reflns_theta_max     27.50
_diffrn_reflns_theta_full     27.50
_diffrn_measured_fraction_theta_max     0.992
_diffrn_measured_fraction_theta_full     0.992
_diffrn_reflns_limit_h_min     -15
_diffrn_reflns_limit_h_max     10
_diffrn_reflns_limit_k_min     -18
_diffrn_reflns_limit_k_max     18
_diffrn_reflns_limit_l_min     -24
_diffrn_reflns_limit_l_max     24
_diffrn_standards_number     0
_diffrn_standards_interval_count     0
_diffrn_standards_interval_time     0
_diffrn_standards_decay_%     0
_reflns_number_total     14387
_reflns_number_gt     11357
_reflns_threshold_expression     I>2\s(I)
_refine_ls_structure_factor_coef     Fsqd
_refine_ls_matrix_type     full
_refine_ls_R_factor_all     0.0639
_refine_ls_R_factor_gt     0.0469
_refine_ls_wR_factor_gt     0.1111
_refine_ls_wR_factor_ref     0.1218
_refine_ls_goodness_of_fit_ref     1.021
_refine_ls_restrained_S_all     1.048
_refine_ls_number_reflns     14387
_refine_ls_number_parameters     868
_refine_ls_number_restraints     218
_refine_ls_hydrogen_treatment     constr
_refine_ls_weighting_scheme     calc
_refine_ls_weighting_details
         'calc w=1/[\s^2^(Fo^2^)+(0.0520P)^2^+3.9561P] where P=(Fo^2^+2Fc^2^)/3'
_atom_sites_solution_hydrogens     geom
_atom_sites_solution_primary     direct
_atom_sites_solution_secondary     difmap
_refine_ls_shift/su_max     0.002
_refine_ls_shift/su_mean     0.000
_refine_diff_density_max     1.724
_refine_diff_density_min     -0.870
_refine_ls_extinction_method     none
_refine_ls_extinction_coef     ?
loop_
    _atom_type_symbol
    _atom_type_description
    _atom_type_scat_dispersion_real
    _atom_type_scat_dispersion_imag
    _atom_type_scat_source
    'C' 'C' 0.0033 0.0016
                         'International Tables Vol C Tables 4.2.6.8 and 6.1.1.4'
    'H' 'H' 0.0000 0.0000
                         'International Tables Vol C Tables 4.2.6.8 and 6.1.1.4'
    'O' 'O' 0.0106 0.0060
                         'International Tables Vol C Tables 4.2.6.8 and 6.1.1.4'
    'F' 'F' 0.0171 0.0103
                         'International Tables Vol C Tables 4.2.6.8 and 6.1.1.4'
    'P' 'P' 0.1023 0.0942
                         'International Tables Vol C Tables 4.2.6.8 and 6.1.1.4'
    'Ag' 'Ag' -0.8971 1.1015
                         'International Tables Vol C Tables 4.2.6.8 and 6.1.1.4'
_computing_data_collection     'APEX2 (Bruker, 2009)'
_computing_cell_refinement     'SAINT (Bruker, 2009)'
_computing_data_reduction     'SAINT (Bruker, 2009)'
_computing_structure_solution     'SHELXS97 (Sheldrick, 2008)'
_computing_structure_refinement     'SHELXL97 (Sheldrick, 2008)'
_computing_molecular_graphics     'X-SEED (Barbour, 2001)'
_computing_publication_material     'publCIF (Westrip, 2010)'
loop_
    _atom_site_type_symbol
    _atom_site_label
    _atom_site_fract_x
    _atom_site_fract_y
    _atom_site_fract_z
    _atom_site_U_iso_or_equiv
    _atom_site_adp_type
    _atom_site_calc_flag
    _atom_site_refinement_flags
    _atom_site_occupancy
    _atom_site_symmetry_multiplicity
    _atom_site_disorder_assembly
    _atom_site_disorder_group
    Ag Ag1 0.49426(2) 0.25264(3) 0.249511(12) 0.01994(10) Uani d P 0.9595(15) 1
                                                                               A
                                                                               1
    Ag Ag1' 0.4729(6) 0.2070(7) 0.2557(3) 0.023(2) Uiso d P 0.0405(15) 1 A 2
    P P1 0.57160(7) 0.41762(5) 0.21736(4) 0.02088(16) Uani d D 1 1 . .
    P P2 0.34036(6) 0.21029(5) 0.16133(4) 0.02005(16) Uani d D 1 1 . .
    P P3 0.40570(7) 0.25208(5) 0.38354(4) 0.02290(17) Uani d . 1 1 . .
    P P4 0.66173(7) 0.12645(5) 0.23472(4) 0.02154(16) Uani d . 1 1 . .
    C C1 0.6542(14) 0.4209(14) 0.1296(5) 0.0229(11) Uani d PGDU 0.50 1 A 1
    C C2 0.7377(14) 0.3521(12) 0.1148(7) 0.024(2) Uani d PGU 0.50 1 A 1
    H H2 0.7530 0.3071 0.1507 0.029 Uiso calc PR 0.50 1 A 1
    C C3 0.7989(12) 0.3491(11) 0.0473(8) 0.0366(13) Uani d PGU 0.50 1 A 1
    H H3A 0.8560 0.3021 0.0372 0.044 Uiso calc PR 0.50 1 A 1
    C C4 0.7765(12) 0.4150(11) -0.0053(5) 0.0434(19) Uani d PGU 0.50 1 A 1
    H H4 0.8183 0.4130 -0.0514 0.052 Uiso calc PR 0.50 1 A 1
    C C5 0.6930(12) 0.4838(8) 0.0095(5) 0.040(2) Uani d PGU 0.50 1 A 1
    H H5 0.6777 0.5289 -0.0265 0.048 Uiso calc PR 0.50 1 A 1
    C C6 0.6318(11) 0.4868(11) 0.0769(7) 0.034(2) Uani d PGU 0.50 1 A 1
    H H6 0.5747 0.5339 0.0870 0.041 Uiso calc PR 0.50 1 A 1
    C C1' 0.6453(13) 0.4243(14) 0.1265(5) 0.0229(11) Uani d PGD 0.50 1 A 2
    C C2' 0.7161(14) 0.3487(11) 0.1062(7) 0.024(2) Uani d PG 0.50 1 A 2
    H H2' 0.7162 0.2949 0.1359 0.029 Uiso calc PR 0.50 1 A 2
    C C3' 0.7868(13) 0.3518(10) 0.0424(9) 0.0366(13) Uani d PG 0.50 1 A 2
    H H3'A 0.8351 0.3002 0.0285 0.044 Uiso calc PR 0.50 1 A 2
    C C4' 0.7866(12) 0.4306(11) -0.0010(6) 0.0434(19) Uani d PG 0.50 1 A 2
    H H4' 0.8349 0.4328 -0.0446 0.052 Uiso calc PR 0.50 1 A 2
    C C5' 0.7158(12) 0.5062(8) 0.0194(5) 0.040(2) Uani d PG 0.50 1 A 2
    H H5' 0.7157 0.5600 -0.0103 0.048 Uiso calc PR 0.50 1 A 2
    C C6' 0.6452(12) 0.5031(11) 0.0831(7) 0.034(2) Uani d PG 0.50 1 A 2
    H H6' 0.5968 0.5548 0.0970 0.041 Uiso calc PR 0.50 1 A 2
    C C7 0.6726(3) 0.4645(2) 0.27605(15) 0.0219(6) Uani d . 1 1 A .
    C C8 0.6548(3) 0.4498(2) 0.35090(16) 0.0259(6) Uani d . 1 1 . .
    H H8 0.5944 0.4130 0.3697 0.031 Uiso calc R 1 1 A .
    C C9 0.7255(3) 0.4890(2) 0.39783(17) 0.0295(7) Uani d . 1 1 A .
    H H9 0.7135 0.4786 0.4486 0.035 Uiso calc R 1 1 . .
    C C10 0.8130(3) 0.5429(2) 0.37087(18) 0.0337(8) Uani d . 1 1 . .
    H H10 0.8601 0.5706 0.4032 0.040 Uiso calc R 1 1 A .
    C C11 0.8325(3) 0.5568(2) 0.29674(19) 0.0344(8) Uani d . 1 1 A .
    H H11 0.8937 0.5930 0.2782 0.041 Uiso calc R 1 1 . .
    C C12 0.7622(3) 0.5178(2) 0.24969(17) 0.0290(7) Uani d . 1 1 . .
    H H12 0.7756 0.5276 0.1989 0.035 Uiso calc R 1 1 A .
    C C13 0.4659(3) 0.5128(2) 0.21474(15) 0.0213(6) Uani d . 1 1 A .
    C C14 0.4809(3) 0.5999(2) 0.24330(16) 0.0273(7) Uani d . 1 1 . .
    H H14 0.5506 0.6130 0.2628 0.033 Uiso calc R 1 1 A .
    C C15 0.3939(3) 0.6675(2) 0.24326(17) 0.0319(7) Uani d . 1 1 A .
    H H15 0.4049 0.7264 0.2629 0.038 Uiso calc R 1 1 . .
    C C16 0.2923(3) 0.6503(2) 0.21526(17) 0.0315(7) Uani d . 1 1 . .
    H H16 0.2333 0.6968 0.2156 0.038 Uiso calc R 1 1 A .
    C C17 0.2770(3) 0.5642(3) 0.18652(19) 0.0357(8) Uani d . 1 1 A .
    H H17 0.2070 0.5516 0.1671 0.043 Uiso calc R 1 1 . .
    C C18 0.3635(3) 0.4961(2) 0.18587(18) 0.0311(7) Uani d . 1 1 . .
    H H18 0.3524 0.4376 0.1655 0.037 Uiso calc R 1 1 A .
    C C19 0.2138(9) 0.2872(9) 0.1581(11) 0.0211(6) Uani d PGDU 0.50 1 A 1
    C C20 0.1725(12) 0.3355(9) 0.2198(9) 0.0259(19) Uani d PGU 0.50 1 A 1
    H H20 0.2080 0.3268 0.2639 0.031 Uiso calc PR 0.50 1 A 1
    C C21 0.0793(12) 0.3967(8) 0.2170(8) 0.031(2) Uani d PGU 0.50 1 A 1
    H H21 0.0511 0.4298 0.2591 0.037 Uiso calc PR 0.50 1 A 1
    C C22 0.0274(9) 0.4095(9) 0.1525(10) 0.0325(14) Uani d PGU 0.50 1 A 1
    H H22 -0.0362 0.4513 0.1506 0.039 Uiso calc PR 0.50 1 A 1
    C C23 0.0687(11) 0.3611(8) 0.0908(9) 0.032(2) Uani d PGU 0.50 1 A 1
    H H23 0.0333 0.3698 0.0467 0.038 Uiso calc PR 0.50 1 A 1
    C C24 0.1619(11) 0.3000(7) 0.0936(9) 0.024(2) Uani d PGU 0.50 1 A 1
    H H24 0.1901 0.2669 0.0515 0.029 Uiso calc PR 0.50 1 A 1
    C C19' 0.2151(9) 0.2889(9) 0.1579(11) 0.0211(6) Uani d PGD 0.50 1 A 2
    C C20' 0.1617(12) 0.3165(9) 0.2243(9) 0.0259(19) Uani d PG 0.50 1 A 2
    H H20B 0.1897 0.2941 0.2682 0.031 Uiso calc PR 0.50 1 A 2
    C C21' 0.0672(12) 0.3770(8) 0.2264(8) 0.031(2) Uani d PG 0.50 1 A 2
    H H21B 0.0306 0.3959 0.2717 0.037 Uiso calc PR 0.50 1 A 2
    C C22' 0.0262(9) 0.4098(9) 0.1621(10) 0.0325(14) Uani d PG 0.50 1 A 2
    H H22B -0.0383 0.4511 0.1636 0.039 Uiso calc PR 0.50 1 A 2
    C C23' 0.0797(11) 0.3821(8) 0.0958(8) 0.032(2) Uani d PG 0.50 1 A 2
    H H23B 0.0517 0.4045 0.0518 0.038 Uiso calc PR 0.50 1 A 2
    C C24' 0.1742(11) 0.3217(8) 0.0937(9) 0.024(2) Uani d PG 0.50 1 A 2
    H H24B 0.2107 0.3028 0.0483 0.029 Uiso calc PR 0.50 1 A 2
    C C25 0.2782(3) 0.0978(2) 0.17701(14) 0.0210(6) Uani d . 1 1 A .
    C C26 0.3512(3) 0.0204(2) 0.18005(17) 0.0284(7) Uani d . 1 1 . .
    H H26 0.4311 0.0271 0.1731 0.034 Uiso calc R 1 1 A .
    C C27 0.3086(3) -0.0657(2) 0.19307(18) 0.0331(7) Uani d . 1 1 A .
    H H27 0.3594 -0.1179 0.1947 0.040 Uiso calc R 1 1 . .
    C C28 0.1925(3) -0.0769(2) 0.20376(16) 0.0304(7) Uani d . 1 1 . .
    H H28 0.1636 -0.1365 0.2125 0.036 Uiso calc R 1 1 A .
    C C29 0.1197(3) -0.0012(2) 0.20163(18) 0.0328(7) Uani d . 1 1 A .
    H H29 0.0400 -0.0083 0.2095 0.039 Uiso calc R 1 1 . .
    C C30 0.1619(3) 0.0858(2) 0.18796(17) 0.0290(7) Uani d . 1 1 . .
    H H30 0.1106 0.1377 0.1861 0.035 Uiso calc R 1 1 A .
    C C31 0.3928(3) 0.2059(2) 0.06605(15) 0.0213(6) Uani d . 1 1 A .
    C C32 0.3584(3) 0.1416(2) 0.01793(16) 0.0312(7) Uani d . 1 1 . .
    H H32 0.3097 0.0943 0.0353 0.037 Uiso calc R 1 1 A .
    C C33 0.3945(4) 0.1458(3) -0.05523(18) 0.0418(9) Uani d . 1 1 A .
    H H33 0.3705 0.1016 -0.0878 0.050 Uiso calc R 1 1 . .
    C C34 0.4658(3) 0.2147(2) -0.08077(18) 0.0380(8) Uani d . 1 1 . .
    H H34 0.4890 0.2186 -0.1311 0.046 Uiso calc R 1 1 A .
    C C35 0.5029(3) 0.2774(2) -0.03357(18) 0.0328(7) Uani d . 1 1 A .
    H H35 0.5533 0.3235 -0.0511 0.039 Uiso calc R 1 1 . .
    C C36 0.4669(3) 0.2733(2) 0.03937(17) 0.0274(7) Uani d . 1 1 . .
    H H36 0.4928 0.3169 0.0717 0.033 Uiso calc R 1 1 A .
    C C37 0.3416(3) 0.1458(2) 0.41606(16) 0.0272(7) Uani d . 1 1 A .
    C C38 0.2692(3) 0.1035(2) 0.37159(17) 0.0297(7) Uani d . 1 1 . .
    H H38 0.2577 0.1292 0.3251 0.036 Uiso calc R 1 1 A .
    C C39 0.2139(3) 0.0250(3) 0.3940(2) 0.0385(8) Uani d . 1 1 A .
    H H39 0.1649 -0.0032 0.3632 0.046 Uiso calc R 1 1 . .
    C C40 0.2301(4) -0.0123(3) 0.4614(2) 0.0569(12) Uani d . 1 1 . .
    H H40 0.1910 -0.0657 0.4775 0.068 Uiso calc R 1 1 A .
    C C41 0.3027(5) 0.0275(3) 0.5053(2) 0.0691(16) Uani d . 1 1 A .
    H H41 0.3147 0.0005 0.5513 0.083 Uiso calc R 1 1 . .
    C C42 0.3587(4) 0.1063(3) 0.4835(2) 0.0481(11) Uani d . 1 1 . .
    H H42 0.4086 0.1333 0.5144 0.058 Uiso calc R 1 1 A .
    C C43 0.5011(3) 0.2772(2) 0.45307(15) 0.0250(6) Uani d . 1 1 A .
    C C44 0.6071(3) 0.2316(3) 0.45084(18) 0.0368(8) Uani d . 1 1 . .
    H H44 0.6274 0.1875 0.4140 0.044 Uiso calc R 1 1 A .
    C C45 0.6832(3) 0.2496(3) 0.50158(19) 0.0396(8) Uani d . 1 1 A .
    H H45 0.7549 0.2173 0.4995 0.048 Uiso calc R 1 1 . .
    C C46 0.6564(3) 0.3134(2) 0.55461(18) 0.0356(8) Uani d . 1 1 . .
    H H46 0.7091 0.3256 0.5893 0.043 Uiso calc R 1 1 A .
    C C47 0.5521(3) 0.3599(3) 0.55731(19) 0.0404(9) Uani d . 1 1 A .
    H H47 0.5332 0.4047 0.5939 0.049 Uiso calc R 1 1 . .
    C C48 0.4744(3) 0.3420(2) 0.50723(17) 0.0316(7) Uani d . 1 1 . .
    H H48 0.4026 0.3741 0.5099 0.038 Uiso calc R 1 1 A .
    C C49 0.2877(3) 0.3360(2) 0.40079(15) 0.0235(6) Uani d . 1 1 A .
    C C50 0.1899(3) 0.3173(2) 0.44508(16) 0.0286(7) Uani d . 1 1 . .
    H H50 0.1838 0.2592 0.4688 0.034 Uiso calc R 1 1 A .
    C C51 0.1018(3) 0.3828(3) 0.45465(19) 0.0352(8) Uani d . 1 1 A .
    H H51 0.0355 0.3695 0.4849 0.042 Uiso calc R 1 1 . .
    C C52 0.1103(3) 0.4672(3) 0.42015(18) 0.0370(8) Uani d . 1 1 . .
    H H52 0.0493 0.5119 0.4263 0.044 Uiso calc R 1 1 A .
    C C53 0.2076(3) 0.4872(2) 0.37652(17) 0.0358(8) Uani d . 1 1 A .
    H H53 0.2136 0.5458 0.3533 0.043 Uiso calc R 1 1 . .
    C C54 0.2958(3) 0.4220(2) 0.36680(16) 0.0306(7) Uani d . 1 1 . .
    H H54 0.3623 0.4358 0.3369 0.037 Uiso calc R 1 1 A .
    C C55 0.7365(3) 0.1113(2) 0.14455(16) 0.0242(6) Uani d . 1 1 A .
    C C56 0.6711(3) 0.1029(2) 0.08542(16) 0.0272(7) Uani d . 1 1 . .
    H H56 0.5905 0.1052 0.0928 0.033 Uiso calc R 1 1 A .
    C C57 0.7228(3) 0.0913(2) 0.01613(17) 0.0326(8) Uani d . 1 1 A .
    H H57 0.6776 0.0859 -0.0238 0.039 Uiso calc R 1 1 . .
    C C58 0.8397(3) 0.0874(3) 0.00484(18) 0.0402(9) Uani d . 1 1 . .
    H H58 0.8749 0.0789 -0.0427 0.048 Uiso calc R 1 1 A .
    C C59 0.9056(3) 0.0961(3) 0.06287(19) 0.0457(10) Uani d . 1 1 A .
    H H59 0.9862 0.0933 0.0551 0.055 Uiso calc R 1 1 . .
    C C60 0.8539(3) 0.1088(3) 0.13279(18) 0.0374(8) Uani d . 1 1 . .
    H H60 0.8993 0.1159 0.1724 0.045 Uiso calc R 1 1 A .
    C C61 0.7769(3) 0.1492(2) 0.29168(15) 0.0223(6) Uani d . 1 1 A .
    C C62 0.8057(3) 0.2397(3) 0.3006(2) 0.0424(9) Uani d . 1 1 . .
    H H62 0.7656 0.2878 0.2770 0.051 Uiso calc R 1 1 A .
    C C63 0.8923(4) 0.2609(3) 0.3435(2) 0.0480(10) Uani d . 1 1 A .
    H H63 0.9111 0.3234 0.3490 0.058 Uiso calc R 1 1 . .
    C C64 0.9506(3) 0.1930(3) 0.37779(19) 0.0365(8) Uani d . 1 1 . .
    H H64 1.0098 0.2078 0.4071 0.044 Uiso calc R 1 1 A .
    C C65 0.9229(3) 0.1031(3) 0.3696(2) 0.0421(9) Uani d . 1 1 A .
    H H65 0.9635 0.0554 0.3934 0.051 Uiso calc R 1 1 . .
    C C66 0.8365(3) 0.0808(2) 0.32717(19) 0.0335(8) Uani d . 1 1 . .
    H H66 0.8181 0.0182 0.3223 0.040 Uiso calc R 1 1 A .
    C C67 0.6285(3) 0.0083(2) 0.26122(16) 0.0249(6) Uani d . 1 1 A .
    C C68 0.6938(3) -0.0683(2) 0.23552(18) 0.0359(8) Uani d . 1 1 . .
    H H68 0.7536 -0.0610 0.1986 0.043 Uiso calc R 1 1 A .
    C C69 0.6714(4) -0.1553(3) 0.2639(2) 0.0482(11) Uani d . 1 1 A .
    H H69 0.7168 -0.2073 0.2467 0.058 Uiso calc R 1 1 . .
    C C70 0.5837(4) -0.1668(3) 0.3169(2) 0.0486(11) Uani d . 1 1 . .
    H H70 0.5697 -0.2264 0.3365 0.058 Uiso calc R 1 1 A .
    C C71 0.5168(4) -0.0923(3) 0.3413(2) 0.0422(9) Uani d . 1 1 A .
    H H71 0.4554 -0.1004 0.3770 0.051 Uiso calc R 1 1 . .
    C C72 0.5393(3) -0.0052(2) 0.31369(19) 0.0339(8) Uani d . 1 1 . .
    H H72 0.4931 0.0463 0.3309 0.041 Uiso calc R 1 1 A .
    F F1 1.0119(5) 0.8242(4) 0.4427(2) 0.0662(15) Uani d PDU 0.50 1 B 1
    F F2 0.8570(3) 0.8000(3) 0.3933(2) 0.0501(12) Uani d PDU 0.50 1 B 1
    F F3 0.9765(4) 0.8959(3) 0.3440(3) 0.0540(13) Uani d PDU 0.50 1 B 1
    O O1 1.0194(5) 0.7446(4) 0.2670(2) 0.0433(14) Uani d PDU 0.50 1 B 1
    O O2 1.0651(9) 0.6753(7) 0.3659(4) 0.047(2) Uani d PDU 0.50 1 B 1
    O O3 1.0003(5) 0.6425(4) 0.1458(3) 0.0512(15) Uani d PDU 0.50 1 C 1
    H H3 0.9827 0.6210 0.1874 0.077 Uiso calc PR 0.50 1 C 1
    C C73 1.0236(6) 0.7369(4) 0.3308(3) 0.0308(15) Uani d PDU 0.50 1 B 1
    C C74 0.9680(6) 0.8131(5) 0.3784(3) 0.0298(17) Uani d PDU 0.50 1 B 1
    C C75 0.9010(7) 0.6860(6) 0.1174(5) 0.042(2) Uani d PDU 0.50 1 C 1
    H H75A 0.8427 0.6986 0.1580 0.051 Uiso calc PR 0.50 1 C 1
    H H75B 0.8690 0.6430 0.0838 0.051 Uiso calc PR 0.50 1 C 1
    C C76 0.9266(12) 0.7750(8) 0.0777(9) 0.082(4) Uani d PDU 0.50 1 C 1
    H H76A 0.8569 0.8011 0.0587 0.124 Uiso calc PR 0.50 1 C 1
    H H76B 0.9841 0.7630 0.0374 0.124 Uiso calc PR 0.50 1 C 1
    H H76C 0.9554 0.8188 0.1112 0.124 Uiso calc PR 0.50 1 C 1
    F F1' 0.9865(10) 0.6689(10) 0.0857(9) 0.248(7) Uani d PDU 0.50 1 D 2
    F F2' 0.9180(14) 0.8159(8) 0.0845(11) 0.234(8) Uani d PDU 0.50 1 D 2
    F F3' 0.8138(6) 0.7040(5) 0.1259(4) 0.100(2) Uani d PDU 0.50 1 D 2
    O O1' 1.0300(6) 0.7086(5) 0.2197(5) 0.081(2) Uani d PDU 0.50 1 D 2
    O O2' 0.9371(7) 0.8392(5) 0.1985(7) 0.118(3) Uani d PDU 0.50 1 D 2
    C C73' 0.9687(8) 0.7605(6) 0.1858(5) 0.075(3) Uani d PDU 0.50 1 D 2
    C C74' 0.9189(8) 0.7355(8) 0.1171(5) 0.079(4) Uani d PDU 0.50 1 D 2
    O O3' 1.0611(19) 0.6908(11) 0.3634(11) 0.130(7) Uani d PDU 0.50 1 E 2
    H H3' 1.0879 0.6930 0.3199 0.196 Uiso calc PR 0.50 1 E 2
    C C75' 1.0495(14) 0.7819(10) 0.3921(8) 0.111(5) Uani d PDU 0.50 1 E 2
    H H75C 1.1145 0.8160 0.3697 0.133 Uiso calc PR 0.50 1 E 2
    H H75D 1.0609 0.7762 0.4445 0.133 Uiso calc PR 0.50 1 E 2
    C C76' 0.9469(17) 0.8426(14) 0.3863(12) 0.128(8) Uani d PDU 0.50 1 E 2
    H H76D 0.9535 0.8986 0.4146 0.192 Uiso calc PR 0.50 1 E 2
    H H76E 0.8794 0.8101 0.4052 0.192 Uiso calc PR 0.50 1 E 2
    H H76F 0.9398 0.8593 0.3353 0.192 Uiso calc PR 0.50 1 E 2
loop_
    _atom_site_aniso_label
    _atom_site_aniso_U_11
    _atom_site_aniso_U_22
    _atom_site_aniso_U_33
    _atom_site_aniso_U_12
    _atom_site_aniso_U_13
    _atom_site_aniso_U_23
    Ag1 0.02173(13) 0.0206(2) 0.01755(11) -0.00173(11) -0.00135(8) -0.00055(9)
    P1 0.0226(4) 0.0212(4) 0.0190(3) -0.0013(3) -0.0026(3) -0.0003(3)
    P2 0.0193(4) 0.0223(4) 0.0189(3) -0.0018(3) -0.0026(3) -0.0014(3)
    P3 0.0289(4) 0.0235(4) 0.0157(3) 0.0009(3) 0.0009(3) -0.0003(3)
    P4 0.0205(4) 0.0231(4) 0.0212(3) 0.0013(3) -0.0038(3) -0.0021(3)
    C1 0.019(2) 0.030(2) 0.0199(14) -0.0040(18) -0.0026(14) -0.0031(13)
    C2 0.017(5) 0.029(2) 0.027(3) -0.006(3) -0.008(3) -0.005(2)
    C3 0.029(3) 0.046(2) 0.035(2) 0.000(2) 0.000(2) -0.0126(18)
    C4 0.044(3) 0.060(5) 0.0253(19) -0.003(3) 0.007(2) -0.006(2)
    C5 0.053(5) 0.043(6) 0.025(3) -0.008(4) -0.001(3) 0.007(3)
    C6 0.047(3) 0.029(5) 0.024(2) 0.000(3) 0.001(2) 0.001(2)
    C1' 0.019(2) 0.030(2) 0.0199(14) -0.0040(18) -0.0026(14) -0.0031(13)
    C2' 0.017(5) 0.029(2) 0.027(3) -0.006(3) -0.008(3) -0.005(2)
    C3' 0.029(3) 0.046(2) 0.035(2) 0.000(2) 0.000(2) -0.0126(18)
    C4' 0.044(3) 0.060(5) 0.0253(19) -0.003(3) 0.007(2) -0.006(2)
    C5' 0.053(5) 0.043(6) 0.025(3) -0.008(4) -0.001(3) 0.007(3)
    C6' 0.047(3) 0.029(5) 0.024(2) 0.000(3) 0.001(2) 0.001(2)
    C7 0.0222(15) 0.0224(15) 0.0209(13) 0.0028(12) -0.0023(11) -0.0014(11)
    C8 0.0289(17) 0.0233(16) 0.0252(15) 0.0008(13) -0.0016(12) 0.0018(12)
    C9 0.0371(19) 0.0284(17) 0.0231(14) 0.0043(14) -0.0057(13) -0.0026(12)
    C10 0.0324(18) 0.0360(19) 0.0344(17) 0.0047(15) -0.0144(14) -0.0105(14)
    C11 0.0240(17) 0.039(2) 0.0410(19) -0.0080(15) -0.0040(14) -0.0053(15)
    C12 0.0275(17) 0.0347(18) 0.0248(15) -0.0040(14) -0.0010(13) -0.0006(13)
    C13 0.0207(15) 0.0227(15) 0.0201(13) 0.0014(12) 0.0005(11) 0.0021(11)
    C14 0.0281(17) 0.0262(17) 0.0282(15) -0.0018(13) -0.0065(13) 0.0007(12)
    C15 0.040(2) 0.0235(17) 0.0315(16) 0.0071(14) -0.0043(14) -0.0013(13)
    C16 0.0318(18) 0.0333(19) 0.0280(16) 0.0082(15) 0.0004(13) 0.0065(13)
    C17 0.0275(18) 0.040(2) 0.0409(19) -0.0001(15) -0.0117(15) 0.0047(15)
    C18 0.0331(18) 0.0279(17) 0.0338(17) -0.0012(14) -0.0116(14) -0.0021(13)
    C19 0.0187(14) 0.0195(15) 0.0252(14) -0.0022(12) -0.0017(11) -0.0002(11)
    C20 0.029(3) 0.022(5) 0.027(2) -0.005(3) -0.002(2) -0.001(3)
    C21 0.024(3) 0.031(5) 0.036(4) 0.000(3) 0.007(2) -0.005(3)
    C22 0.0221(17) 0.0325(19) 0.042(4) 0.0040(14) 0.0013(18) -0.0026(19)
    C23 0.028(3) 0.032(5) 0.036(2) 0.003(3) -0.0085(19) 0.001(3)
    C24 0.026(3) 0.019(5) 0.0274(16) -0.002(3) -0.0039(19) -0.001(3)
    C19' 0.0187(14) 0.0195(15) 0.0252(14) -0.0022(12) -0.0017(11) -0.0002(11)
    C20' 0.029(3) 0.022(5) 0.027(2) -0.005(3) -0.002(2) -0.001(3)
    C21' 0.024(3) 0.031(5) 0.036(4) 0.000(3) 0.007(2) -0.005(3)
    C22' 0.0221(17) 0.0325(19) 0.042(4) 0.0040(14) 0.0013(18) -0.0026(19)
    C23' 0.028(3) 0.032(5) 0.036(2) 0.003(3) -0.0085(19) 0.001(3)
    C24' 0.026(3) 0.019(5) 0.0274(16) -0.002(3) -0.0039(19) -0.001(3)
    C25 0.0243(15) 0.0212(15) 0.0179(13) -0.0018(12) -0.0036(11) -0.0013(11)
    C26 0.0241(16) 0.0304(18) 0.0300(16) 0.0007(13) 0.0001(13) 0.0040(13)
    C27 0.0361(19) 0.0264(17) 0.0351(17) 0.0072(15) 0.0031(14) 0.0045(13)
    C28 0.041(2) 0.0241(17) 0.0264(15) -0.0040(14) -0.0041(14) 0.0034(12)
    C29 0.0263(17) 0.0307(18) 0.0424(19) -0.0059(14) -0.0078(14) 0.0071(14)
    C30 0.0246(16) 0.0257(17) 0.0366(17) 0.0002(13) -0.0042(13) 0.0052(13)
    C31 0.0215(15) 0.0223(15) 0.0198(13) 0.0022(12) -0.0011(11) 0.0012(11)
    C32 0.042(2) 0.0274(17) 0.0241(15) -0.0072(15) -0.0009(14) -0.0007(12)
    C33 0.067(3) 0.035(2) 0.0221(16) -0.0021(19) 0.0020(16) -0.0060(14)
    C34 0.050(2) 0.036(2) 0.0252(16) 0.0091(17) 0.0111(15) 0.0043(14)
    C35 0.0285(17) 0.0321(18) 0.0358(17) 0.0051(14) 0.0058(14) 0.0106(14)
    C36 0.0224(16) 0.0271(17) 0.0323(16) -0.0002(13) -0.0013(13) 0.0023(13)
    C37 0.0351(18) 0.0231(16) 0.0230(14) -0.0004(13) 0.0001(13) 0.0001(12)
    C38 0.0309(18) 0.0339(18) 0.0236(15) -0.0013(14) 0.0021(13) -0.0032(13)
    C39 0.039(2) 0.035(2) 0.042(2) -0.0059(16) -0.0059(16) -0.0054(15)
    C40 0.071(3) 0.039(2) 0.065(3) -0.025(2) -0.018(2) 0.019(2)
    C41 0.104(4) 0.057(3) 0.053(3) -0.038(3) -0.036(3) 0.033(2)
    C42 0.073(3) 0.040(2) 0.0344(19) -0.020(2) -0.0204(19) 0.0131(16)
    C43 0.0310(17) 0.0260(16) 0.0173(13) -0.0009(13) 0.0025(12) 0.0029(11)
    C44 0.039(2) 0.040(2) 0.0304(17) 0.0116(16) -0.0044(15) -0.0064(14)
    C45 0.037(2) 0.044(2) 0.0375(19) 0.0110(17) -0.0063(16) 0.0006(16)
    C46 0.040(2) 0.038(2) 0.0304(17) -0.0053(16) -0.0123(15) 0.0032(14)
    C47 0.047(2) 0.045(2) 0.0313(17) 0.0012(18) -0.0106(16) -0.0132(15)
    C48 0.0322(18) 0.0349(19) 0.0272(16) 0.0048(15) -0.0022(13) -0.0075(13)
    C49 0.0292(16) 0.0260(16) 0.0156(13) 0.0014(13) -0.0036(11) -0.0040(11)
    C50 0.0290(17) 0.0337(18) 0.0232(14) -0.0046(14) -0.0011(12) -0.0061(12)
    C51 0.0276(18) 0.040(2) 0.0381(18) -0.0029(15) -0.0006(14) -0.0159(15)
    C52 0.0325(19) 0.043(2) 0.0361(18) 0.0125(16) -0.0128(15) -0.0194(16)
    C53 0.051(2) 0.0303(19) 0.0259(16) 0.0084(16) -0.0092(15) -0.0037(13)
    C54 0.040(2) 0.0304(18) 0.0204(14) 0.0022(15) 0.0003(13) 0.0024(12)
    C55 0.0268(16) 0.0225(16) 0.0233(14) 0.0049(13) -0.0043(12) -0.0006(11)
    C56 0.0291(17) 0.0240(16) 0.0290(15) 0.0037(13) -0.0087(13) -0.0021(12)
    C57 0.046(2) 0.0299(18) 0.0221(15) 0.0065(15) -0.0087(14) -0.0029(12)
    C58 0.049(2) 0.046(2) 0.0235(16) 0.0147(18) 0.0008(15) -0.0045(14)
    C59 0.031(2) 0.072(3) 0.0317(18) 0.0142(19) 0.0047(15) -0.0032(18)
    C60 0.0298(18) 0.058(2) 0.0246(16) 0.0061(17) -0.0047(14) -0.0022(15)
    C61 0.0196(15) 0.0275(16) 0.0197(13) -0.0004(12) -0.0009(11) -0.0028(11)
    C62 0.048(2) 0.0277(19) 0.054(2) -0.0013(17) -0.0228(19) -0.0033(16)
    C63 0.049(2) 0.035(2) 0.063(3) -0.0093(18) -0.018(2) -0.0127(18)
    C64 0.0283(18) 0.046(2) 0.0370(18) -0.0094(16) -0.0096(14) -0.0072(15)
    C65 0.034(2) 0.048(2) 0.048(2) -0.0059(17) -0.0220(17) 0.0087(17)
    C66 0.0306(18) 0.0302(18) 0.0422(19) -0.0081(15) -0.0153(15) 0.0062(14)
    C67 0.0274(16) 0.0254(16) 0.0232(14) -0.0024(13) -0.0094(12) -0.0021(12)
    C68 0.052(2) 0.0288(18) 0.0280(16) 0.0021(16) -0.0080(15) -0.0054(13)
    C69 0.079(3) 0.0255(19) 0.042(2) 0.0049(19) -0.020(2) -0.0077(15)
    C70 0.078(3) 0.033(2) 0.039(2) -0.020(2) -0.025(2) 0.0074(16)
    C71 0.045(2) 0.044(2) 0.040(2) -0.0138(18) -0.0113(17) 0.0101(16)
    C72 0.0297(18) 0.0336(19) 0.0388(18) -0.0013(15) -0.0059(14) 0.0044(14)
    F1 0.076(4) 0.085(4) 0.040(3) -0.006(3) -0.018(2) -0.027(2)
    F2 0.035(2) 0.062(3) 0.050(3) 0.007(2) 0.013(2) 0.001(2)
    F3 0.074(3) 0.020(2) 0.064(3) 0.005(2) 0.015(3) 0.008(2)
    O1 0.047(3) 0.063(4) 0.020(2) -0.023(3) 0.006(2) -0.012(2)
    O2 0.042(4) 0.042(4) 0.054(4) 0.024(3) -0.003(3) 0.006(3)
    O3 0.065(4) 0.040(3) 0.044(3) 0.012(3) 0.013(3) 0.001(2)
    C73 0.026(3) 0.022(3) 0.045(4) -0.007(3) -0.003(3) 0.005(3)
    C74 0.046(4) 0.023(4) 0.022(3) -0.003(3) -0.009(3) 0.010(3)
    C75 0.042(5) 0.056(5) 0.029(4) -0.010(4) -0.001(3) -0.009(4)
    C76 0.068(6) 0.043(5) 0.141(9) -0.035(5) -0.023(6) 0.052(6)
    F1' 0.232(10) 0.293(11) 0.217(10) 0.045(9) -0.015(8) -0.056(9)
    F2' 0.217(11) 0.239(11) 0.249(11) -0.049(9) -0.028(8) 0.065(9)
    F3' 0.080(5) 0.128(6) 0.095(5) -0.025(4) -0.008(4) -0.014(4)
    O1' 0.053(4) 0.085(5) 0.105(6) 0.009(4) -0.011(4) 0.035(4)
    O2' 0.061(5) 0.058(5) 0.233(9) 0.004(4) -0.004(5) 0.011(5)
    C73' 0.046(5) 0.079(6) 0.099(7) -0.012(5) -0.002(5) 0.014(6)
    C74' 0.059(6) 0.120(9) 0.058(6) 0.010(7) -0.011(5) -0.018(7)
    O3' 0.120(10) 0.105(10) 0.165(11) 0.001(8) -0.007(8) -0.010(8)
    C75' 0.131(9) 0.111(9) 0.091(8) -0.006(8) -0.010(7) -0.007(7)
    C76' 0.135(11) 0.119(11) 0.125(10) 0.046(8) 0.007(8) -0.014(8)
_geom_special_details
;
All e.s.d.'s (except the e.s.d. in the dihedral angle between two l.s. planes)
are estimated using the full covariance matrix. The cell e.s.d.'s are taken
into account individually in the estimation of e.s.d.'s in distances, angles
and torsion angles; correlations between e.s.d.'s in cell parameters are only
used when they are defined by crystal symmetry. An approximate (isotropic)
treatment of cell e.s.d.'s is used for estimating e.s.d.'s involving l.s.
planes.
;
loop_
    _geom_bond_atom_site_label_1
    _geom_bond_atom_site_label_2
    _geom_bond_site_symmetry_2
    _geom_bond_distance
    _geom_bond_publ_flag
    Ag1 P3 . 2.6115(8) ?
    Ag1 P2 . 2.6283(8) ?
    Ag1 P1 . 2.6413(9) ?
    Ag1 P4 . 2.6421(8) ?
    Ag1' P2 . 2.433(6) ?
    Ag1' P4 . 2.480(6) ?
    Ag1' P3 . 2.517(6) ?
    P1 C1 . 1.827(5) ?
    P1 C7 . 1.828(3) ?
    P1 C13 . 1.829(3) ?
    P1 C1' . 1.832(5) ?
    P2 C31 . 1.821(3) ?
    P2 C25 . 1.826(3) ?
    P2 C19 . 1.834(5) ?
    P2 C19' . 1.836(5) ?
    P3 C37 . 1.821(3) ?
    P3 C43 . 1.823(3) ?
    P3 C49 . 1.825(3) ?
    P4 C61 . 1.826(3) ?
    P4 C67 . 1.828(3) ?
    P4 C55 . 1.834(3) ?
    C1 C2 . 1.3900 ?
    C1 C6 . 1.3900 ?
    C2 C3 . 1.3900 ?
    C2 H2 . 0.9500 ?
    C3 C4 . 1.3900 ?
    C3 H3A . 0.9500 ?
    C4 C5 . 1.3900 ?
    C4 H4 . 0.9500 ?
    C5 C6 . 1.3900 ?
    C5 H5 . 0.9500 ?
    C6 H6 . 0.9500 ?
    C1' C2' . 1.3900 ?
    C1' C6' . 1.3900 ?
    C2' C3' . 1.3900 ?
    C2' H2' . 0.9500 ?
    C3' C4' . 1.3900 ?
    C3' H3'A . 0.9500 ?
    C4' C5' . 1.3900 ?
    C4' H4' . 0.9500 ?
    C5' C6' . 1.3900 ?
    C5' H5' . 0.9500 ?
    C6' H6' . 0.9500 ?
    C7 C12 . 1.389(4) ?
    C7 C8 . 1.398(4) ?
    C8 C9 . 1.391(4) ?
    C8 H8 . 0.9500 ?
    C9 C10 . 1.378(5) ?
    C9 H9 . 0.9500 ?
    C10 C11 . 1.385(5) ?
    C10 H10 . 0.9500 ?
    C11 C12 . 1.387(4) ?
    C11 H11 . 0.9500 ?
    C12 H12 . 0.9500 ?
    C13 C18 . 1.390(4) ?
    C13 C14 . 1.397(4) ?
    C14 C15 . 1.393(5) ?
    C14 H14 . 0.9500 ?
    C15 C16 . 1.376(5) ?
    C15 H15 . 0.9500 ?
    C16 C17 . 1.387(5) ?
    C16 H16 . 0.9500 ?
    C17 C18 . 1.393(5) ?
    C17 H17 . 0.9500 ?
    C18 H18 . 0.9500 ?
    C19 C20 . 1.3900 ?
    C19 C24 . 1.3900 ?
    C20 C21 . 1.3900 ?
    C20 H20 . 0.9500 ?
    C21 C22 . 1.3900 ?
    C21 H21 . 0.9500 ?
    C22 C23 . 1.3900 ?
    C22 H22 . 0.9500 ?
    C23 C24 . 1.3900 ?
    C23 H23 . 0.9500 ?
    C24 H24 . 0.9500 ?
    C19' C20' . 1.3900 ?
    C19' C24' . 1.3900 ?
    C20' C21' . 1.3900 ?
    C20' H20B . 0.9500 ?
    C21' C22' . 1.3900 ?
    C21' H21B . 0.9500 ?
    C22' C23' . 1.3900 ?
    C22' H22B . 0.9500 ?
    C23' C24' . 1.3900 ?
    C23' H23B . 0.9500 ?
    C24' H24B . 0.9500 ?
    C25 C30 . 1.390(4) ?
    C25 C26 . 1.392(4) ?
    C26 C27 . 1.377(5) ?
    C26 H26 . 0.9500 ?
    C27 C28 . 1.385(5) ?
    C27 H27 . 0.9500 ?
    C28 C29 . 1.371(5) ?
    C28 H28 . 0.9500 ?
    C29 C30 . 1.389(4) ?
    C29 H29 . 0.9500 ?
    C30 H30 . 0.9500 ?
    C31 C32 . 1.390(4) ?
    C31 C36 . 1.398(4) ?
    C32 C33 . 1.387(4) ?
    C32 H32 . 0.9500 ?
    C33 C34 . 1.387(5) ?
    C33 H33 . 0.9500 ?
    C34 C35 . 1.374(5) ?
    C34 H34 . 0.9500 ?
    C35 C36 . 1.382(4) ?
    C35 H35 . 0.9500 ?
    C36 H36 . 0.9500 ?
    C37 C42 . 1.392(4) ?
    C37 C38 . 1.395(4) ?
    C38 C39 . 1.378(5) ?
    C38 H38 . 0.9500 ?
    C39 C40 . 1.376(5) ?
    C39 H39 . 0.9500 ?
    C40 C41 . 1.373(6) ?
    C40 H40 . 0.9500 ?
    C41 C42 . 1.384(6) ?
    C41 H41 . 0.9500 ?
    C42 H42 . 0.9500 ?
    C43 C44 . 1.390(5) ?
    C43 C48 . 1.390(4) ?
    C44 C45 . 1.383(5) ?
    C44 H44 . 0.9500 ?
    C45 C46 . 1.366(5) ?
    C45 H45 . 0.9500 ?
    C46 C47 . 1.379(5) ?
    C46 H46 . 0.9500 ?
    C47 C48 . 1.386(5) ?
    C47 H47 . 0.9500 ?
    C48 H48 . 0.9500 ?
    C49 C54 . 1.395(4) ?
    C49 C50 . 1.395(4) ?
    C50 C51 . 1.383(5) ?
    C50 H50 . 0.9500 ?
    C51 C52 . 1.380(5) ?
    C51 H51 . 0.9500 ?
    C52 C53 . 1.389(5) ?
    C52 H52 . 0.9500 ?
    C53 C54 . 1.382(5) ?
    C53 H53 . 0.9500 ?
    C54 H54 . 0.9500 ?
    C55 C60 . 1.384(5) ?
    C55 C56 . 1.395(4) ?
    C56 C57 . 1.383(4) ?
    C56 H56 . 0.9500 ?
    C57 C58 . 1.377(5) ?
    C57 H57 . 0.9500 ?
    C58 C59 . 1.384(5) ?
    C58 H58 . 0.9500 ?
    C59 C60 . 1.396(5) ?
    C59 H59 . 0.9500 ?
    C60 H60 . 0.9500 ?
    C61 C62 . 1.384(5) ?
    C61 C66 . 1.384(4) ?
    C62 C63 . 1.389(5) ?
    C62 H62 . 0.9500 ?
    C63 C64 . 1.360(5) ?
    C63 H63 . 0.9500 ?
    C64 C65 . 1.371(5) ?
    C64 H64 . 0.9500 ?
    C65 C66 . 1.384(5) ?
    C65 H65 . 0.9500 ?
    C66 H66 . 0.9500 ?
    C67 C72 . 1.391(5) ?
    C67 C68 . 1.394(5) ?
    C68 C69 . 1.390(5) ?
    C68 H68 . 0.9500 ?
    C69 C70 . 1.381(6) ?
    C69 H69 . 0.9500 ?
    C70 C71 . 1.373(6) ?
    C70 H70 . 0.9500 ?
    C71 C72 . 1.387(5) ?
    C71 H71 . 0.9500 ?
    C72 H72 . 0.9500 ?
    F1 C74 . 1.347(6) ?
    F2 C74 . 1.337(7) ?
    F3 C74 . 1.357(7) ?
    O1 C73 . 1.189(6) ?
    O2 C73 . 1.211(8) ?
    O3 C75 . 1.442(8) ?
    O3 H3 . 0.8400 ?
    C73 C74 . 1.516(8) ?
    C75 C76 . 1.509(8) ?
    C75 H75A . 0.9900 ?
    C75 H75B . 0.9900 ?
    C76 H76A . 0.9800 ?
    C76 H76B . 0.9800 ?
    C76 H76C . 0.9800 ?
    F1' C74' . 1.337(9) ?
    F2' C74' . 1.307(9) ?
    F3' C74' . 1.336(8) ?
    O1' C73' . 1.226(8) ?
    O2' C73' . 1.209(8) ?
    C73' C74' . 1.495(9) ?
    O3' C75' . 1.428(10) ?
    O3' H3' . 0.8400 ?
    C75' C76' . 1.480(10) ?
    C75' H75C . 0.9900 ?
    C75' H75D . 0.9900 ?
    C76' H76D . 0.9800 ?
    C76' H76E . 0.9800 ?
    C76' H76F . 0.9800 ?
loop_
    _geom_angle_atom_site_label_1
    _geom_angle_atom_site_label_2
    _geom_angle_atom_site_label_3
    _geom_angle_site_symmetry_1
    _geom_angle_site_symmetry_3
    _geom_angle
    _geom_angle_publ_flag
    P3 Ag1 P2 . . 109.99(3) ?
    P3 Ag1 P1 . . 109.06(3) ?
    P2 Ag1 P1 . . 110.41(3) ?
    P3 Ag1 P4 . . 109.40(3) ?
    P2 Ag1 P4 . . 107.76(3) ?
    P1 Ag1 P4 . . 110.21(3) ?
    P2 Ag1' P4 . . 120.1(2) ?
    P2 Ag1' P3 . . 120.2(3) ?
    P4 Ag1' P3 . . 118.2(2) ?
    C1 P1 C7 . . 100.7(5) ?
    C1 P1 C13 . . 105.4(6) ?
    C7 P1 C13 . . 101.46(14) ?
    C7 P1 C1' . . 103.6(5) ?
    C13 P1 C1' . . 101.9(7) ?
    C1 P1 Ag1 . . 112.6(6) ?
    C7 P1 Ag1 . . 117.80(10) ?
    C13 P1 Ag1 . . 116.82(10) ?
    C1' P1 Ag1 . . 113.2(6) ?
    C31 P2 C25 . . 103.04(13) ?
    C31 P2 C19 . . 101.7(6) ?
    C25 P2 C19 . . 102.2(5) ?
    C31 P2 C19' . . 101.5(6) ?
    C25 P2 C19' . . 103.1(5) ?
    C31 P2 Ag1' . . 120.35(19) ?
    C25 P2 Ag1' . . 99.8(3) ?
    C19 P2 Ag1' . . 125.9(6) ?
    C19' P2 Ag1' . . 125.5(6) ?
    C31 P2 Ag1 . . 114.19(10) ?
    C25 P2 Ag1 . . 115.59(9) ?
    C19 P2 Ag1 . . 118.0(6) ?
    C19' P2 Ag1 . . 117.4(6) ?
    C37 P3 C43 . . 103.28(14) ?
    C37 P3 C49 . . 101.67(15) ?
    C43 P3 C49 . . 103.48(14) ?
    C37 P3 Ag1' . . 100.4(3) ?
    C43 P3 Ag1' . . 123.70(19) ?
    C49 P3 Ag1' . . 120.55(18) ?
    C37 P3 Ag1 . . 116.44(10) ?
    C43 P3 Ag1 . . 116.33(10) ?
    C49 P3 Ag1 . . 113.73(9) ?
    C61 P4 C67 . . 101.70(14) ?
    C61 P4 C55 . . 102.81(14) ?
    C67 P4 C55 . . 102.49(14) ?
    C61 P4 Ag1' . . 121.0(2) ?
    C67 P4 Ag1' . . 101.6(3) ?
    C55 P4 Ag1' . . 123.51(17) ?
    C61 P4 Ag1 . . 112.37(10) ?
    C67 P4 Ag1 . . 117.24(11) ?
    C55 P4 Ag1 . . 118.02(10) ?
    C2 C1 C6 . . 120.0 ?
    C2 C1 P1 . . 117.9(11) ?
    C6 C1 P1 . . 122.0(11) ?
    C1 C2 C3 . . 120.0 ?
    C1 C2 H2 . . 120.0 ?
    C3 C2 H2 . . 120.0 ?
    C2 C3 C4 . . 120.0 ?
    C2 C3 H3A . . 120.0 ?
    C4 C3 H3A . . 120.0 ?
    C5 C4 C3 . . 120.0 ?
    C5 C4 H4 . . 120.0 ?
    C3 C4 H4 . . 120.0 ?
    C4 C5 C6 . . 120.0 ?
    C4 C5 H5 . . 120.0 ?
    C6 C5 H5 . . 120.0 ?
    C5 C6 C1 . . 120.0 ?
    C5 C6 H6 . . 120.0 ?
    C1 C6 H6 . . 120.0 ?
    C2' C1' C6' . . 120.0 ?
    C2' C1' P1 . . 115.6(11) ?
    C6' C1' P1 . . 123.9(11) ?
    C1' C2' C3' . . 120.0 ?
    C1' C2' H2' . . 120.0 ?
    C3' C2' H2' . . 120.0 ?
    C2' C3' C4' . . 120.0 ?
    C2' C3' H3'A . . 120.0 ?
    C4' C3' H3'A . . 120.0 ?
    C3' C4' C5' . . 120.0 ?
    C3' C4' H4' . . 120.0 ?
    C5' C4' H4' . . 120.0 ?
    C6' C5' C4' . . 120.0 ?
    C6' C5' H5' . . 120.0 ?
    C4' C5' H5' . . 120.0 ?
    C5' C6' C1' . . 120.0 ?
    C5' C6' H6' . . 120.0 ?
    C1' C6' H6' . . 120.0 ?
    C12 C7 C8 . . 118.9(3) ?
    C12 C7 P1 . . 122.7(2) ?
    C8 C7 P1 . . 118.3(2) ?
    C9 C8 C7 . . 120.1(3) ?
    C9 C8 H8 . . 119.9 ?
    C7 C8 H8 . . 119.9 ?
    C10 C9 C8 . . 120.2(3) ?
    C10 C9 H9 . . 119.9 ?
    C8 C9 H9 . . 119.9 ?
    C9 C10 C11 . . 120.2(3) ?
    C9 C10 H10 . . 119.9 ?
    C11 C10 H10 . . 119.9 ?
    C10 C11 C12 . . 119.8(3) ?
    C10 C11 H11 . . 120.1 ?
    C12 C11 H11 . . 120.1 ?
    C11 C12 C7 . . 120.7(3) ?
    C11 C12 H12 . . 119.6 ?
    C7 C12 H12 . . 119.6 ?
    C18 C13 C14 . . 118.6(3) ?
    C18 C13 P1 . . 118.0(2) ?
    C14 C13 P1 . . 123.3(2) ?
    C15 C14 C13 . . 120.1(3) ?
    C15 C14 H14 . . 119.9 ?
    C13 C14 H14 . . 119.9 ?
    C16 C15 C14 . . 121.0(3) ?
    C16 C15 H15 . . 119.5 ?
    C14 C15 H15 . . 119.5 ?
    C15 C16 C17 . . 119.1(3) ?
    C15 C16 H16 . . 120.4 ?
    C17 C16 H16 . . 120.4 ?
    C16 C17 C18 . . 120.4(3) ?
    C16 C17 H17 . . 119.8 ?
    C18 C17 H17 . . 119.8 ?
    C13 C18 C17 . . 120.6(3) ?
    C13 C18 H18 . . 119.7 ?
    C17 C18 H18 . . 119.7 ?
    C20 C19 C24 . . 120.0 ?
    C20 C19 P2 . . 119.7(10) ?
    C24 C19 P2 . . 120.3(10) ?
    C19 C20 C21 . . 120.0 ?
    C19 C20 H20 . . 120.0 ?
    C21 C20 H20 . . 120.0 ?
    C22 C21 C20 . . 120.0 ?
    C22 C21 H21 . . 120.0 ?
    C20 C21 H21 . . 120.0 ?
    C23 C22 C21 . . 120.0 ?
    C23 C22 H22 . . 120.0 ?
    C21 C22 H22 . . 120.0 ?
    C22 C23 C24 . . 120.0 ?
    C22 C23 H23 . . 120.0 ?
    C24 C23 H23 . . 120.0 ?
    C23 C24 C19 . . 120.0 ?
    C23 C24 H24 . . 120.0 ?
    C19 C24 H24 . . 120.0 ?
    C20' C19' C24' . . 120.0 ?
    C20' C19' P2 . . 116.4(10) ?
    C24' C19' P2 . . 123.6(10) ?
    C21' C20' C19' . . 120.0 ?
    C21' C20' H20B . . 120.0 ?
    C19' C20' H20B . . 120.0 ?
    C20' C21' C22' . . 120.0 ?
    C20' C21' H21B . . 120.0 ?
    C22' C21' H21B . . 120.0 ?
    C21' C22' C23' . . 120.0 ?
    C21' C22' H22B . . 120.0 ?
    C23' C22' H22B . . 120.0 ?
    C24' C23' C22' . . 120.0 ?
    C24' C23' H23B . . 120.0 ?
    C22' C23' H23B . . 120.0 ?
    C23' C24' C19' . . 120.0 ?
    C23' C24' H24B . . 120.0 ?
    C19' C24' H24B . . 120.0 ?
    C30 C25 C26 . . 118.2(3) ?
    C30 C25 P2 . . 123.3(2) ?
    C26 C25 P2 . . 118.4(2) ?
    C27 C26 C25 . . 120.6(3) ?
    C27 C26 H26 . . 119.7 ?
    C25 C26 H26 . . 119.7 ?
    C26 C27 C28 . . 120.7(3) ?
    C26 C27 H27 . . 119.6 ?
    C28 C27 H27 . . 119.6 ?
    C29 C28 C27 . . 119.3(3) ?
    C29 C28 H28 . . 120.3 ?
    C27 C28 H28 . . 120.3 ?
    C28 C29 C30 . . 120.4(3) ?
    C28 C29 H29 . . 119.8 ?
    C30 C29 H29 . . 119.8 ?
    C29 C30 C25 . . 120.8(3) ?
    C29 C30 H30 . . 119.6 ?
    C25 C30 H30 . . 119.6 ?
    C32 C31 C36 . . 118.5(3) ?
    C32 C31 P2 . . 123.2(2) ?
    C36 C31 P2 . . 118.2(2) ?
    C33 C32 C31 . . 120.7(3) ?
    C33 C32 H32 . . 119.7 ?
    C31 C32 H32 . . 119.7 ?
    C32 C33 C34 . . 119.8(3) ?
    C32 C33 H33 . . 120.1 ?
    C34 C33 H33 . . 120.1 ?
    C35 C34 C33 . . 120.2(3) ?
    C35 C34 H34 . . 119.9 ?
    C33 C34 H34 . . 119.9 ?
    C34 C35 C36 . . 120.0(3) ?
    C34 C35 H35 . . 120.0 ?
    C36 C35 H35 . . 120.0 ?
    C35 C36 C31 . . 120.7(3) ?
    C35 C36 H36 . . 119.6 ?
    C31 C36 H36 . . 119.6 ?
    C42 C37 C38 . . 118.6(3) ?
    C42 C37 P3 . . 123.5(3) ?
    C38 C37 P3 . . 117.9(2) ?
    C39 C38 C37 . . 121.0(3) ?
    C39 C38 H38 . . 119.5 ?
    C37 C38 H38 . . 119.5 ?
    C40 C39 C38 . . 119.7(3) ?
    C40 C39 H39 . . 120.2 ?
    C38 C39 H39 . . 120.2 ?
    C41 C40 C39 . . 120.1(4) ?
    C41 C40 H40 . . 120.0 ?
    C39 C40 H40 . . 120.0 ?
    C40 C41 C42 . . 120.9(4) ?
    C40 C41 H41 . . 119.6 ?
    C42 C41 H41 . . 119.6 ?
    C41 C42 C37 . . 119.7(4) ?
    C41 C42 H42 . . 120.1 ?
    C37 C42 H42 . . 120.1 ?
    C44 C43 C48 . . 118.2(3) ?
    C44 C43 P3 . . 118.7(2) ?
    C48 C43 P3 . . 123.1(3) ?
    C45 C44 C43 . . 120.8(3) ?
    C45 C44 H44 . . 119.6 ?
    C43 C44 H44 . . 119.6 ?
    C46 C45 C44 . . 120.7(3) ?
    C46 C45 H45 . . 119.6 ?
    C44 C45 H45 . . 119.6 ?
    C45 C46 C47 . . 119.3(3) ?
    C45 C46 H46 . . 120.4 ?
    C47 C46 H46 . . 120.4 ?
    C46 C47 C48 . . 120.7(3) ?
    C46 C47 H47 . . 119.7 ?
    C48 C47 H47 . . 119.7 ?
    C47 C48 C43 . . 120.4(3) ?
    C47 C48 H48 . . 119.8 ?
    C43 C48 H48 . . 119.8 ?
    C54 C49 C50 . . 119.1(3) ?
    C54 C49 P3 . . 117.9(2) ?
    C50 C49 P3 . . 123.0(2) ?
    C51 C50 C49 . . 120.5(3) ?
    C51 C50 H50 . . 119.8 ?
    C49 C50 H50 . . 119.8 ?
    C52 C51 C50 . . 119.9(3) ?
    C52 C51 H51 . . 120.0 ?
    C50 C51 H51 . . 120.0 ?
    C51 C52 C53 . . 120.2(3) ?
    C51 C52 H52 . . 119.9 ?
    C53 C52 H52 . . 119.9 ?
    C54 C53 C52 . . 120.0(3) ?
    C54 C53 H53 . . 120.0 ?
    C52 C53 H53 . . 120.0 ?
    C53 C54 C49 . . 120.3(3) ?
    C53 C54 H54 . . 119.9 ?
    C49 C54 H54 . . 119.9 ?
    C60 C55 C56 . . 119.0(3) ?
    C60 C55 P4 . . 123.0(2) ?
    C56 C55 P4 . . 118.0(2) ?
    C57 C56 C55 . . 120.5(3) ?
    C57 C56 H56 . . 119.7 ?
    C55 C56 H56 . . 119.7 ?
    C58 C57 C56 . . 120.2(3) ?
    C58 C57 H57 . . 119.9 ?
    C56 C57 H57 . . 119.9 ?
    C57 C58 C59 . . 119.9(3) ?
    C57 C58 H58 . . 120.0 ?
    C59 C58 H58 . . 120.0 ?
    C58 C59 C60 . . 120.1(3) ?
    C58 C59 H59 . . 120.0 ?
    C60 C59 H59 . . 120.0 ?
    C55 C60 C59 . . 120.2(3) ?
    C55 C60 H60 . . 119.9 ?
    C59 C60 H60 . . 119.9 ?
    C62 C61 C66 . . 118.0(3) ?
    C62 C61 P4 . . 118.4(2) ?
    C66 C61 P4 . . 123.5(2) ?
    C61 C62 C63 . . 120.8(3) ?
    C61 C62 H62 . . 119.6 ?
    C63 C62 H62 . . 119.6 ?
    C64 C63 C62 . . 120.5(4) ?
    C64 C63 H63 . . 119.7 ?
    C62 C63 H63 . . 119.7 ?
    C63 C64 C65 . . 119.3(3) ?
    C63 C64 H64 . . 120.3 ?
    C65 C64 H64 . . 120.3 ?
    C64 C65 C66 . . 120.8(3) ?
    C64 C65 H65 . . 119.6 ?
    C66 C65 H65 . . 119.6 ?
    C65 C66 C61 . . 120.5(3) ?
    C65 C66 H66 . . 119.8 ?
    C61 C66 H66 . . 119.8 ?
    C72 C67 C68 . . 118.5(3) ?
    C72 C67 P4 . . 118.3(2) ?
    C68 C67 P4 . . 122.9(3) ?
    C69 C68 C67 . . 120.0(4) ?
    C69 C68 H68 . . 120.0 ?
    C67 C68 H68 . . 120.0 ?
    C70 C69 C68 . . 120.5(4) ?
    C70 C69 H69 . . 119.8 ?
    C68 C69 H69 . . 119.8 ?
    C71 C70 C69 . . 120.2(4) ?
    C71 C70 H70 . . 119.9 ?
    C69 C70 H70 . . 119.9 ?
    C70 C71 C72 . . 119.6(4) ?
    C70 C71 H71 . . 120.2 ?
    C72 C71 H71 . . 120.2 ?
    C71 C72 C67 . . 121.2(3) ?
    C71 C72 H72 . . 119.4 ?
    C67 C72 H72 . . 119.4 ?
    O1 C73 O2 . . 129.9(7) ?
    O1 C73 C74 . . 117.8(6) ?
    O2 C73 C74 . . 112.3(6) ?
    F2 C74 F1 . . 106.4(5) ?
    F2 C74 F3 . . 106.7(6) ?
    F1 C74 F3 . . 105.5(5) ?
    F2 C74 C73 . . 111.3(5) ?
    F1 C74 C73 . . 115.8(6) ?
    F3 C74 C73 . . 110.5(5) ?
    O3 C75 C76 . . 112.7(8) ?
    O3 C75 H75A . . 109.0 ?
    C76 C75 H75A . . 109.0 ?
    O3 C75 H75B . . 109.0 ?
    C76 C75 H75B . . 109.0 ?
    H75A C75 H75B . . 107.8 ?
    C75 C76 H76A . . 109.5 ?
    C75 C76 H76B . . 109.5 ?
    H76A C76 H76B . . 109.5 ?
    C75 C76 H76C . . 109.5 ?
    H76A C76 H76C . . 109.5 ?
    H76B C76 H76C . . 109.5 ?
    O2' C73' O1' . . 129.4(10) ?
    O2' C73' C74' . . 106.2(9) ?
    O1' C73' C74' . . 124.4(10) ?
    F2' C74' F3' . . 110.5(9) ?
    F2' C74' F1' . . 116.9(10) ?
    F3' C74' F1' . . 107.6(8) ?
    F2' C74' C73' . . 99.9(12) ?
    F3' C74' C73' . . 114.8(9) ?
    F1' C74' C73' . . 107.2(11) ?
    C75' O3' H3' . . 109.5 ?
    O3' C75' C76' . . 123.3(16) ?
    O3' C75' H75C . . 106.5 ?
    C76' C75' H75C . . 106.5 ?
    O3' C75' H75D . . 106.5 ?
    C76' C75' H75D . . 106.5 ?
    H75C C75' H75D . . 106.5 ?
    C75' C76' H76D . . 109.5 ?
    C75' C76' H76E . . 109.5 ?
    H76D C76' H76E . . 109.5 ?
    C75' C76' H76F . . 109.5 ?
    H76D C76' H76F . . 109.5 ?
    H76E C76' H76F . . 109.5 ?
loop_
    _geom_torsion_atom_site_label_1
    _geom_torsion_atom_site_label_2
    _geom_torsion_atom_site_label_3
    _geom_torsion_atom_site_label_4
    _geom_torsion_site_symmetry_1
    _geom_torsion_site_symmetry_2
    _geom_torsion_site_symmetry_3
    _geom_torsion_site_symmetry_4
    _geom_torsion
    _geom_torsion_publ_flag
    P3 Ag1 P1 C1 . . . . 171.4(6) ?
    P2 Ag1 P1 C1 . . . . -67.6(6) ?
    P4 Ag1 P1 C1 . . . . 51.3(6) ?
    P3 Ag1 P1 C7 . . . . 54.87(11) ?
    P2 Ag1 P1 C7 . . . . 175.83(11) ?
    P4 Ag1 P1 C7 . . . . -65.24(11) ?
    P3 Ag1 P1 C13 . . . . -66.35(10) ?
    P2 Ag1 P1 C13 . . . . 54.61(10) ?
    P4 Ag1 P1 C13 . . . . 173.54(10) ?
    P3 Ag1 P1 C1' . . . . 175.8(6) ?
    P2 Ag1 P1 C1' . . . . -63.3(6) ?
    P4 Ag1 P1 C1' . . . . 55.7(6) ?
    P4 Ag1' P2 C31 . . . . -29.2(6) ?
    P3 Ag1' P2 C31 . . . . 164.8(3) ?
    P4 Ag1' P2 C25 . . . . 82.3(5) ?
    P3 Ag1' P2 C25 . . . . -83.7(5) ?
    P4 Ag1' P2 C19 . . . . -164.8(7) ?
    P3 Ag1' P2 C19 . . . . 29.2(9) ?
    P4 Ag1' P2 C19' . . . . -163.7(7) ?
    P3 Ag1' P2 C19' . . . . 30.3(9) ?
    P4 Ag1' P2 Ag1 . . . . -100.2(7) ?
    P3 Ag1' P2 Ag1 . . . . 93.8(7) ?
    P3 Ag1 P2 C31 . . . . -178.70(11) ?
    P1 Ag1 P2 C31 . . . . 60.90(11) ?
    P4 Ag1 P2 C31 . . . . -59.51(11) ?
    P3 Ag1 P2 C25 . . . . -59.40(11) ?
    P1 Ag1 P2 C25 . . . . -179.80(11) ?
    P4 Ag1 P2 C25 . . . . 59.79(11) ?
    P3 Ag1 P2 C19 . . . . 61.9(6) ?
    P1 Ag1 P2 C19 . . . . -58.5(6) ?
    P4 Ag1 P2 C19 . . . . -178.9(6) ?
    P3 Ag1 P2 C19' . . . . 62.8(6) ?
    P1 Ag1 P2 C19' . . . . -57.7(6) ?
    P4 Ag1 P2 C19' . . . . -178.1(6) ?
    P3 Ag1 P2 Ag1' . . . . -62.2(5) ?
    P1 Ag1 P2 Ag1' . . . . 177.4(5) ?
    P4 Ag1 P2 Ag1' . . . . 57.0(5) ?
    P2 Ag1' P3 C37 . . . . 80.6(5) ?
    P4 Ag1' P3 C37 . . . . -85.6(4) ?
    P2 Ag1' P3 C43 . . . . -165.6(3) ?
    P4 Ag1' P3 C43 . . . . 28.1(6) ?
    P2 Ag1' P3 C49 . . . . -29.6(6) ?
    P4 Ag1' P3 C49 . . . . 164.1(3) ?
    P2 Ag1' P3 Ag1 . . . . -98.5(7) ?
    P4 Ag1' P3 Ag1 . . . . 95.2(7) ?
    P2 Ag1 P3 C37 . . . . 56.35(13) ?
    P1 Ag1 P3 C37 . . . . 177.57(12) ?
    P4 Ag1 P3 C37 . . . . -61.82(13) ?
    P2 Ag1 P3 C43 . . . . 178.52(11) ?
    P1 Ag1 P3 C43 . . . . -60.27(12) ?
    P4 Ag1 P3 C43 . . . . 60.34(12) ?
    P2 Ag1 P3 C49 . . . . -61.37(11) ?
    P1 Ag1 P3 C49 . . . . 59.85(11) ?
    P4 Ag1 P3 C49 . . . . -179.54(11) ?
    P2 Ag1 P3 Ag1' . . . . 57.3(5) ?
    P1 Ag1 P3 Ag1' . . . . 178.5(5) ?
    P4 Ag1 P3 Ag1' . . . . -60.9(5) ?
    P2 Ag1' P4 C61 . . . . 162.5(3) ?
    P3 Ag1' P4 C61 . . . . -31.2(6) ?
    P2 Ag1' P4 C67 . . . . -86.2(4) ?
    P3 Ag1' P4 C67 . . . . 80.1(4) ?
    P2 Ag1' P4 C55 . . . . 27.4(6) ?
    P3 Ag1' P4 C55 . . . . -166.3(3) ?
    P2 Ag1' P4 Ag1 . . . . 101.8(7) ?
    P3 Ag1' P4 Ag1 . . . . -91.9(6) ?
    P3 Ag1 P4 C61 . . . . -61.85(11) ?
    P2 Ag1 P4 C61 . . . . 178.59(10) ?
    P1 Ag1 P4 C61 . . . . 58.05(11) ?
    P3 Ag1 P4 C67 . . . . 55.44(11) ?
    P2 Ag1 P4 C67 . . . . -64.12(11) ?
    P1 Ag1 P4 C67 . . . . 175.35(10) ?
    P3 Ag1 P4 C55 . . . . 178.76(12) ?
    P2 Ag1 P4 C55 . . . . 59.20(12) ?
    P1 Ag1 P4 C55 . . . . -61.33(12) ?
    P3 Ag1 P4 Ag1' . . . . 64.2(5) ?
    P2 Ag1 P4 Ag1' . . . . -55.4(5) ?
    P1 Ag1 P4 Ag1' . . . . -175.9(5) ?
    C7 P1 C1 C2 . . . . 78.4(8) ?
    C13 P1 C1 C2 . . . . -176.4(7) ?
    C1' P1 C1 C2 . . . . -146(17) ?
    Ag1 P1 C1 C2 . . . . -48.0(10) ?
    C7 P1 C1 C6 . . . . -104.8(6) ?
    C13 P1 C1 C6 . . . . 0.3(8) ?
    C1' P1 C1 C6 . . . . 30(16) ?
    Ag1 P1 C1 C6 . . . . 128.8(6) ?
    C6 C1 C2 C3 . . . . 0.0 ?
    P1 C1 C2 C3 . . . . 176.8(12) ?
    C1 C2 C3 C4 . . . . 0.0 ?
    C2 C3 C4 C5 . . . . 0.0 ?
    C3 C4 C5 C6 . . . . 0.0 ?
    C4 C5 C6 C1 . . . . 0.0 ?
    C2 C1 C6 C5 . . . . 0.0 ?
    P1 C1 C6 C5 . . . . -176.7(12) ?
    C1 P1 C1' C2' . . . . 42(16) ?
    C7 P1 C1' C2' . . . . 87.7(8) ?
    C13 P1 C1' C2' . . . . -167.3(7) ?
    Ag1 P1 C1' C2' . . . . -41.0(9) ?
    C1 P1 C1' C6' . . . . -129(17) ?
    C7 P1 C1' C6' . . . . -83.8(7) ?
    C13 P1 C1' C6' . . . . 21.2(8) ?
    Ag1 P1 C1' C6' . . . . 147.5(5) ?
    C6' C1' C2' C3' . . . . 0.0 ?
    P1 C1' C2' C3' . . . . -171.8(11) ?
    C1' C2' C3' C4' . . . . 0.0 ?
    C2' C3' C4' C5' . . . . 0.0 ?
    C3' C4' C5' C6' . . . . 0.0 ?
    C4' C5' C6' C1' . . . . 0.0 ?
    C2' C1' C6' C5' . . . . 0.0 ?
    P1 C1' C6' C5' . . . . 171.1(13) ?
    C1 P1 C7 C12 . . . . 21.1(7) ?
    C13 P1 C7 C12 . . . . -87.2(3) ?
    C1' P1 C7 C12 . . . . 18.1(7) ?
    Ag1 P1 C7 C12 . . . . 143.9(2) ?
    C1 P1 C7 C8 . . . . -162.3(7) ?
    C13 P1 C7 C8 . . . . 89.4(3) ?
    C1' P1 C7 C8 . . . . -165.2(7) ?
    Ag1 P1 C7 C8 . . . . -39.5(3) ?
    C12 C7 C8 C9 . . . . 0.7(5) ?
    P1 C7 C8 C9 . . . . -176.1(2) ?
    C7 C8 C9 C10 . . . . 0.3(5) ?
    C8 C9 C10 C11 . . . . -1.3(5) ?
    C9 C10 C11 C12 . . . . 1.2(5) ?
    C10 C11 C12 C7 . . . . -0.2(5) ?
    C8 C7 C12 C11 . . . . -0.7(5) ?
    P1 C7 C12 C11 . . . . 175.9(3) ?
    C1 P1 C13 C18 . . . . 87.4(6) ?
    C7 P1 C13 C18 . . . . -168.0(2) ?
    C1' P1 C13 C18 . . . . 85.3(6) ?
    Ag1 P1 C13 C18 . . . . -38.6(3) ?
    C1 P1 C13 C14 . . . . -95.8(6) ?
    C7 P1 C13 C14 . . . . 8.8(3) ?
    C1' P1 C13 C14 . . . . -97.8(6) ?
    Ag1 P1 C13 C14 . . . . 138.3(2) ?
    C18 C13 C14 C15 . . . . 0.7(4) ?
    P1 C13 C14 C15 . . . . -176.2(2) ?
    C13 C14 C15 C16 . . . . -0.1(5) ?
    C14 C15 C16 C17 . . . . -0.2(5) ?
    C15 C16 C17 C18 . . . . -0.1(5) ?
    C14 C13 C18 C17 . . . . -1.0(5) ?
    P1 C13 C18 C17 . . . . 176.0(3) ?
    C16 C17 C18 C13 . . . . 0.8(5) ?
    C31 P2 C19 C20 . . . . -156.3(6) ?
    C25 P2 C19 C20 . . . . 97.4(6) ?
    C19' P2 C19 C20 . . . .  -8E1(8)
                                    ?
    Ag1' P2 C19 C20 . . . . -14.4(10) ?
    Ag1 P2 C19 C20 . . . . -30.6(8) ?
    C31 P2 C19 C24 . . . . 21.1(8) ?
    C25 P2 C19 C24 . . . . -85.2(7) ?
    C19' P2 C19 C24 . . . . 10E1(8)
                                   ?
    Ag1' P2 C19 C24 . . . . 163.0(6) ?
    Ag1 P2 C19 C24 . . . . 146.8(6) ?
    C24 C19 C20 C21 . . . . 0.0 ?
    P2 C19 C20 C21 . . . . 177.5(11) ?
    C19 C20 C21 C22 . . . . 0.0 ?
    C20 C21 C22 C23 . . . . 0.0 ?
    C21 C22 C23 C24 . . . . 0.0 ?
    C22 C23 C24 C19 . . . . 0.0 ?
    C20 C19 C24 C23 . . . . 0.0 ?
    P2 C19 C24 C23 . . . . -177.4(11) ?
    C31 P2 C19' C20' . . . . -172.4(5) ?
    C25 P2 C19' C20' . . . . 81.1(6) ?
    C19 P2 C19' C20' . . . .  8E1(8)
                                    ?
    Ag1' P2 C19' C20' . . . . -31.3(9) ?
    Ag1 P2 C19' C20' . . . . -47.3(7) ?
    C31 P2 C19' C24' . . . . 6.7(8) ?
    C25 P2 C19' C24' . . . . -99.8(7) ?
    C19 P2 C19' C24' . . . . -10E1(8)
                                     ?
    Ag1' P2 C19' C24' . . . . 147.8(6) ?
    Ag1 P2 C19' C24' . . . . 131.8(6) ?
    C24' C19' C20' C21' . . . . 0.0 ?
    P2 C19' C20' C21' . . . . 179.1(11) ?
    C19' C20' C21' C22' . . . . 0.0 ?
    C20' C21' C22' C23' . . . . 0.0 ?
    C21' C22' C23' C24' . . . . 0.0 ?
    C22' C23' C24' C19' . . . . 0.0 ?
    C20' C19' C24' C23' . . . . 0.0 ?
    P2 C19' C24' C23' . . . . -179.1(11) ?
    C31 P2 C25 C30 . . . . -109.2(3) ?
    C19 P2 C25 C30 . . . . -4.0(7) ?
    C19' P2 C25 C30 . . . . -3.9(7) ?
    Ag1' P2 C25 C30 . . . . 126.3(3) ?
    Ag1 P2 C25 C30 . . . . 125.5(2) ?
    C31 P2 C25 C26 . . . . 72.5(2) ?
    C19 P2 C25 C26 . . . . 177.8(7) ?
    C19' P2 C25 C26 . . . . 177.8(7) ?
    Ag1' P2 C25 C26 . . . . -52.0(3) ?
    Ag1 P2 C25 C26 . . . . -52.7(2) ?
    C30 C25 C26 C27 . . . . 0.5(4) ?
    P2 C25 C26 C27 . . . . 178.8(2) ?
    C25 C26 C27 C28 . . . . -0.3(5) ?
    C26 C27 C28 C29 . . . . -0.3(5) ?
    C27 C28 C29 C30 . . . . 0.8(5) ?
    C28 C29 C30 C25 . . . . -0.7(5) ?
    C26 C25 C30 C29 . . . . 0.1(5) ?
    P2 C25 C30 C29 . . . . -178.2(2) ?
    C25 P2 C31 C32 . . . . 16.6(3) ?
    C19 P2 C31 C32 . . . . -89.1(6) ?
    C19' P2 C31 C32 . . . . -90.0(6) ?
    Ag1' P2 C31 C32 . . . . 126.3(4) ?
    Ag1 P2 C31 C32 . . . . 142.7(2) ?
    C25 P2 C31 C36 . . . . -166.7(2) ?
    C19 P2 C31 C36 . . . . 87.6(6) ?
    C19' P2 C31 C36 . . . . 86.7(6) ?
    Ag1' P2 C31 C36 . . . . -57.0(4) ?
    Ag1 P2 C31 C36 . . . . -40.6(3) ?
    C36 C31 C32 C33 . . . . -1.6(5) ?
    P2 C31 C32 C33 . . . . 175.1(3) ?
    C31 C32 C33 C34 . . . . 0.1(6) ?
    C32 C33 C34 C35 . . . . 1.6(6) ?
    C33 C34 C35 C36 . . . . -1.7(5) ?
    C34 C35 C36 C31 . . . . 0.1(5) ?
    C32 C31 C36 C35 . . . . 1.6(5) ?
    P2 C31 C36 C35 . . . . -175.3(2) ?
    C43 P3 C37 C42 . . . . 6.6(4) ?
    C49 P3 C37 C42 . . . . -100.5(3) ?
    Ag1' P3 C37 C42 . . . . 135.1(4) ?
    Ag1 P3 C37 C42 . . . . 135.4(3) ?
    C43 P3 C37 C38 . . . . -175.3(3) ?
    C49 P3 C37 C38 . . . . 77.7(3) ?
    Ag1' P3 C37 C38 . . . . -46.7(3) ?
    Ag1 P3 C37 C38 . . . . -46.5(3) ?
    C42 C37 C38 C39 . . . . 1.0(5) ?
    P3 C37 C38 C39 . . . . -177.2(3) ?
    C37 C38 C39 C40 . . . . 0.1(6) ?
    C38 C39 C40 C41 . . . . -1.3(7) ?
    C39 C40 C41 C42 . . . . 1.3(9) ?
    C40 C41 C42 C37 . . . . -0.2(8) ?
    C38 C37 C42 C41 . . . . -1.0(6) ?
    P3 C37 C42 C41 . . . . 177.2(4) ?
    C37 P3 C43 C44 . . . . 81.1(3) ?
    C49 P3 C43 C44 . . . . -173.2(3) ?
    Ag1' P3 C43 C44 . . . . -31.2(4) ?
    Ag1 P3 C43 C44 . . . . -47.8(3) ?
    C37 P3 C43 C48 . . . . -100.8(3) ?
    C49 P3 C43 C48 . . . . 4.9(3) ?
    Ag1' P3 C43 C48 . . . . 146.9(4) ?
    Ag1 P3 C43 C48 . . . . 130.3(3) ?
    C48 C43 C44 C45 . . . . 0.6(5) ?
    P3 C43 C44 C45 . . . . 178.8(3) ?
    C43 C44 C45 C46 . . . . -0.7(6) ?
    C44 C45 C46 C47 . . . . 0.1(6) ?
    C45 C46 C47 C48 . . . . 0.5(6) ?
    C46 C47 C48 C43 . . . . -0.5(6) ?
    C44 C43 C48 C47 . . . . 0.0(5) ?
    P3 C43 C48 C47 . . . . -178.1(3) ?
    C37 P3 C49 C54 . . . . -164.6(2) ?
    C43 P3 C49 C54 . . . . 88.5(3) ?
    Ag1' P3 C49 C54 . . . . -55.0(4) ?
    Ag1 P3 C49 C54 . . . . -38.7(3) ?
    C37 P3 C49 C50 . . . . 14.2(3) ?
    C43 P3 C49 C50 . . . . -92.7(3) ?
    Ag1' P3 C49 C50 . . . . 123.8(4) ?
    Ag1 P3 C49 C50 . . . . 140.2(2) ?
    C54 C49 C50 C51 . . . . 0.6(4) ?
    P3 C49 C50 C51 . . . . -178.2(2) ?
    C49 C50 C51 C52 . . . . 0.1(5) ?
    C50 C51 C52 C53 . . . . -0.8(5) ?
    C51 C52 C53 C54 . . . . 0.8(5) ?
    C52 C53 C54 C49 . . . . -0.1(5) ?
    C50 C49 C54 C53 . . . . -0.6(5) ?
    P3 C49 C54 C53 . . . . 178.3(2) ?
    C61 P4 C55 C60 . . . . 6.4(3) ?
    C67 P4 C55 C60 . . . . -98.9(3) ?
    Ag1' P4 C55 C60 . . . . 148.0(4) ?
    Ag1 P4 C55 C60 . . . . 130.7(3) ?
    C61 P4 C55 C56 . . . . -172.8(2) ?
    C67 P4 C55 C56 . . . . 81.9(3) ?
    Ag1' P4 C55 C56 . . . . -31.3(4) ?
    Ag1 P4 C55 C56 . . . . -48.6(3) ?
    C60 C55 C56 C57 . . . . 0.7(5) ?
    P4 C55 C56 C57 . . . . -180.0(2) ?
    C55 C56 C57 C58 . . . . 0.3(5) ?
    C56 C57 C58 C59 . . . . -0.6(6) ?
    C57 C58 C59 C60 . . . . -0.1(6) ?
    C56 C55 C60 C59 . . . . -1.5(5) ?
    P4 C55 C60 C59 . . . . 179.3(3) ?
    C58 C59 C60 C55 . . . . 1.2(6) ?
    C67 P4 C61 C62 . . . . -163.8(3) ?
    C55 P4 C61 C62 . . . . 90.3(3) ?
    Ag1' P4 C61 C62 . . . . -52.5(4) ?
    Ag1 P4 C61 C62 . . . . -37.6(3) ?
    C67 P4 C61 C66 . . . . 15.5(3) ?
    C55 P4 C61 C66 . . . . -90.4(3) ?
    Ag1' P4 C61 C66 . . . . 126.8(4) ?
    Ag1 P4 C61 C66 . . . . 141.7(3) ?
    C66 C61 C62 C63 . . . . 0.4(6) ?
    P4 C61 C62 C63 . . . . 179.8(3) ?
    C61 C62 C63 C64 . . . . -0.1(6) ?
    C62 C63 C64 C65 . . . . 0.0(6) ?
    C63 C64 C65 C66 . . . . -0.1(6) ?
    C64 C65 C66 C61 . . . . 0.4(6) ?
    C62 C61 C66 C65 . . . . -0.6(5) ?
    P4 C61 C66 C65 . . . . -179.9(3) ?
    C61 P4 C67 C72 . . . . 96.1(3) ?
    C55 P4 C67 C72 . . . . -157.7(2) ?
    Ag1' P4 C67 C72 . . . . -29.2(3) ?
    Ag1 P4 C67 C72 . . . . -26.8(3) ?
    C61 P4 C67 C68 . . . . -78.6(3) ?
    C55 P4 C67 C68 . . . . 27.5(3) ?
    Ag1' P4 C67 C68 . . . . 156.0(3) ?
    Ag1 P4 C67 C68 . . . . 158.4(2) ?
    C72 C67 C68 C69 . . . . -1.9(5) ?
    P4 C67 C68 C69 . . . . 172.8(3) ?
    C67 C68 C69 C70 . . . . 0.8(5) ?
    C68 C69 C70 C71 . . . . 0.9(6) ?
    C69 C70 C71 C72 . . . . -1.5(6) ?
    C70 C71 C72 C67 . . . . 0.3(5) ?
    C68 C67 C72 C71 . . . . 1.4(5) ?
    P4 C67 C72 C71 . . . . -173.6(3) ?
    O1 C73 C74 F2 . . . . 85.3(7) ?
    O2 C73 C74 F2 . . . . -93.6(9) ?
    O1 C73 C74 F1 . . . . -153.1(6) ?
    O2 C73 C74 F1 . . . . 28.0(10) ?
    O1 C73 C74 F3 . . . . -33.1(8) ?
    O2 C73 C74 F3 . . . . 148.0(8) ?
    O2' C73' C74' F2' . . . . 31.8(12) ?
    O1' C73' C74' F2' . . . . -147.3(12) ?
    O2' C73' C74' F3' . . . . -86.3(12) ?
    O1' C73' C74' F3' . . . . 94.5(13) ?
    O2' C73' C74' F1' . . . . 154.2(11) ?
    O1' C73' C74' F1' . . . . -25.0(15) ?
loop_
    _geom_hbond_atom_site_label_D
    _geom_hbond_atom_site_label_H
    _geom_hbond_atom_site_label_A
    _geom_hbond_site_symmetry_A
    _geom_hbond_distance_DH
    _geom_hbond_distance_HA
    _geom_hbond_distance_DA
    _geom_hbond_angle_DHA
    O3 H3 O1 . 0.84 2.41 2.728(8) 103.6
    O3' H3' O1' . 0.84 2.03 2.72(2) 138.3
