# Supplementary material for: Tetra­kis(triphenyl­phosphane-κP)silver(I) trifluoro­acetate ethanol monosolvate
Source: Acta Crystallogr Sect E Struct Rep Online. 2012 Nov 28;68(Pt 12):m1536. doi: 10.1107/S1600536812045060 (PMC3588779; doi:10.1107/S1600536812045060)
Supplement: Supplementary file 2 [file e-68-m1536-Isup2.hkl]

# 
# h,k,l, Fc-squared, Fo-squared, sigma(Fo-squared) and status flag 
# 
data_I
_shelx_title '  P-1  peak 0.86 A, hole 0.68 A from Ag1' 
_shelx_refln_list_code          4 
_shelx_F_calc_maximum      431.71 
_exptl_crystal_F_000      1360.00 
_reflns_d_resolution_high  0.7696 
 
loop_ 
 _symmetry_equiv_pos_as_xyz 
 'x, y, z' 
 '-x, -y, -z' 
 
_cell_length_a    11.8005 
_cell_length_b    14.5169 
_cell_length_c    18.4830 
_cell_angle_alpha  89.403 
_cell_angle_beta   85.465 
_cell_angle_gamma  87.780 
 
_shelx_F_squared_multiplier     1.000 
 
loop_ 
 _refln_index_h 
 _refln_index_k 
 _refln_index_l 
 _refln_F_squared_calc 
 _refln_F_squared_meas 
 _refln_F_squared_sigma 
 _refln_observed_status 
   4   0   0     2512.12     2382.24     65.52 o 
   5   0   0     5145.15     5506.83    128.78 o 
   6   0   0    13250.48    13850.87    284.60 o 
   7   0   0     6822.52     6678.51    118.09 o 
   8   0   0      326.97      272.78     25.30 o 
   9   0   0     1061.09     1015.30     44.29 o 
  10   0   0      894.25      871.92     60.35 o 
  11   0   0      545.58      563.77     42.81 o 
  12   0   0     2097.02     2168.05    115.25 o 
  13   0   0     1955.63     2182.37    121.15 o 
  14   0   0      598.88      724.53     88.30 o 
  15   0   0       22.97      -18.09     42.82 o 
 -15   1   0      611.95      639.90     86.05 o 
 -14   1   0      432.13      359.87     46.45 o 
 -13   1   0      786.58      593.80     74.70 o 
 -12   1   0      195.61      158.96     28.16 o 
 -11   1   0      108.14       71.79     21.03 o 
 -10   1   0     2117.61     2266.32    127.37 o 
  -9   1   0      237.42      272.80     27.32 o 
  -8   1   0       11.71        6.98     12.04 o 
  -7   1   0       61.68       99.43     23.69 o 
  -1   1   0     1535.09     1293.46     38.93 o 
   0   1   0        9.78       -1.34      0.90 o 
   1   1   0      403.85      272.48     12.30 o 
   2   1   0      568.75      613.04     21.74 o 
   3   1   0      734.63      867.86     32.31 o 
   4   1   0        1.69       40.35     10.63 o 
   5   1   0      149.21      198.42     21.59 o 
   6   1   0     1604.72     1567.00     58.51 o 
   7   1   0      485.76      448.76     38.09 o 
   8   1   0      592.78      582.65     33.86 o 
   9   1   0      108.98      106.30     24.25 o 
  10   1   0      286.62      331.10     33.06 o 
  11   1   0      678.62      663.48     46.01 o 
  12   1   0      599.60      568.35     69.38 o 
  13   1   0      311.74      385.54     66.06 o 
  14   1   0       96.14       37.22     38.85 o 
  15   1   0       20.39        3.04     40.48 o 
 -15   2   0       58.23       97.96     48.38 o 
 -14   2   0      362.26      357.64     93.87 o 
 -13   2   0       73.37       80.95     28.36 o 
 -12   2   0      967.55     1027.74     47.38 o 
 -11   2   0     2636.61     2521.44     77.16 o 
 -10   2   0     1670.83     1759.47     61.00 o 
  -9   2   0     4274.76     4133.17    133.99 o 
  -8   2   0     1283.18     1543.71     72.29 o 
  -7   2   0     2587.82     2340.26     84.77 o 
  -6   2   0     3895.68     3741.39    105.88 o 
  -3   2   0     9301.52     9350.97    201.03 o 
  -2   2   0   154497.61   159097.17   2942.89 o 
  -1   2   0     3702.05     3590.31     82.93 o 
   0   2   0     9255.76     9697.45    133.36 o 
   1   2   0     2321.30     2145.04     37.29 o 
   2   2   0     2195.21     2628.00     45.13 o 
   3   2   0     2470.50     2268.99     58.89 o 
   4   2   0     4280.27     4356.28    101.06 o 
   5   2   0       22.36       33.36     12.32 o 
   6   2   0     2871.18     2769.09     81.01 o 
   7   2   0     5466.83     5129.89    130.56 o 
   8   2   0     2562.85     2490.58     97.42 o 
   9   2   0     1675.30     1743.36     56.57 o 
  10   2   0     3510.23     3411.46     88.54 o 
  11   2   0     2733.76     2643.99    163.45 o 
  12   2   0     2146.28     2040.50    115.19 o 
  13   2   0     1443.20     1449.71    105.38 o 
  14   2   0        3.47      -26.61     36.39 o 
  15   2   0       13.79      -33.68     38.34 o 
 -14   3   0     1093.08     1036.33     70.83 o 
 -13   3   0       47.91       36.23     29.44 o 
 -12   3   0        0.62        7.63     15.94 o 
 -11   3   0      485.38      476.96     34.07 o 
 -10   3   0      696.81      694.22     76.42 o 
  -9   3   0      609.31      563.62     40.73 o 
  -8   3   0      565.43      524.24     36.12 o 
  -7   3   0       84.83       50.72     14.43 o 
  -6   3   0      228.73      299.04     23.78 o 
  -5   3   0        0.46        6.21      8.50 o 
  -4   3   0    14775.41    15389.68    218.07 o 
  -3   3   0    15473.16    16571.29    248.55 o 
  -2   3   0    10805.55    11398.25    156.37 o 
  -1   3   0     1805.47     2069.94     61.25 o 
   0   3   0     1338.06     1631.82     34.81 o 
   1   3   0    12072.24    11691.88    174.36 o 
   2   3   0     1327.45     1377.49     36.51 o 
   3   3   0     5458.40     5622.63     89.02 o 
   4   3   0      431.11      341.99     18.65 o 
   5   3   0       44.76      111.66     17.51 o 
   6   3   0     1459.56     1549.20     57.56 o 
   7   3   0     1257.99     1161.48     53.07 o 
   8   3   0     1406.16     1530.26     50.77 o 
   9   3   0      350.30      388.51     31.84 o 
  10   3   0     1152.18      914.48     58.91 o 
  11   3   0      102.24      118.86     41.26 o 
  12   3   0      760.22      783.18     85.30 o 
  13   3   0      693.99      508.58     74.20 o 
  14   3   0      620.97      726.15     92.94 o 
  15   3   0      134.08      147.19     54.96 o 
 -14   4   0        7.13       20.75     42.10 o 
 -13   4   0      705.09      763.40     85.47 o 
 -12   4   0      104.26      131.71     23.71 o 
 -11   4   0     1573.16     1473.78     75.00 o 
 -10   4   0     2257.97     2269.73     72.93 o 
  -9   4   0     1523.65     1513.97     57.70 o 
  -8   4   0     3541.77     3713.07     86.75 o 
  -7   4   0     3402.75     3242.75     93.56 o 
  -6   4   0     2122.51     2131.42     54.54 o 
  -5   4   0        7.51       28.38     10.19 o 
  -4   4   0      111.70       15.06      8.06 o 
  -3   4   0    22311.05    22993.13    308.76 o 
  -2   4   0     3011.24     3036.32     88.33 o 
  -1   4   0    22235.57    22191.66    436.26 o 
   0   4   0     3465.10     3427.92     47.37 o 
   1   4   0     6921.50     6724.51    105.55 o 
   2   4   0     9702.95    10725.24    156.11 o 
   3   4   0     3155.82     2923.61     56.22 o 
   4   4   0    13478.09    13708.89    198.04 o 
   5   4   0     2510.86     2210.16     51.10 o 
   6   4   0     4137.58     4783.56    121.68 o 
   7   4   0     4884.19     5176.63    100.39 o 
   8   4   0     3632.14     3731.45     84.53 o 
   9   4   0      824.36      824.13     41.57 o 
  10   4   0     2574.50     2482.48     72.71 o 
  11   4   0     1990.80     1892.40    106.36 o 
  12   4   0       52.37       44.25     34.06 o 
  13   4   0       42.50       15.13     37.39 o 
  14   4   0       55.81        2.14     39.67 o 
  15   4   0      384.10      366.65     79.28 o 
 -14   5   0      190.33      270.38     59.73 o 
 -13   5   0      145.80      178.43     36.10 o 
 -12   5   0      783.18      667.82     77.99 o 
 -11   5   0       20.16       36.23     20.56 o 
 -10   5   0      192.32      136.20     25.07 o 
  -9   5   0     1494.66     1364.40     53.65 o 
  -8   5   0      518.95      433.96     32.80 o 
  -7   5   0       76.54       45.32     14.14 o 
  -6   5   0     1814.16     1954.50     51.95 o 
  -5   5   0     1803.18     2174.48     50.53 o 
  -4   5   0     3001.24     3621.04     66.22 o 
  -3   5   0      129.84      157.31     25.60 o 
  -2   5   0     4770.53     4445.10    120.55 o 
  -1   5   0       71.18       61.64     17.59 o 
   0   5   0     7079.71     7495.85     92.53 o 
   1   5   0       39.49       31.58      9.56 o 
   2   5   0     9258.81     9390.07    180.27 o 
   3   5   0     1918.97     2203.71     49.49 o 
   4   5   0       37.47       64.53     11.31 o 
   5   5   0      111.46      108.01     14.25 o 
   6   5   0      883.54      897.01     45.76 o 
   7   5   0       13.37       11.60     20.91 o 
   8   5   0       35.61       69.22     17.60 o 
   9   5   0      250.53      271.56     28.52 o 
  10   5   0        8.19       11.18     16.30 o 
  11   5   0      522.39      514.13     66.67 o 
  12   5   0      166.33      189.27     48.54 o 
  13   5   0      260.68      254.31     60.86 o 
  14   5   0      326.89      347.81     67.66 o 
 -14   6   0      828.73     1031.02    107.51 o 
 -13   6   0     1375.09     1580.95    109.89 o 
 -12   6   0     1940.02     2102.65    120.72 o 
 -11   6   0      117.16      104.19     41.31 o 
 -10   6   0      711.70      849.32     83.63 o 
  -9   6   0     3186.97     3233.18     87.68 o 
  -8   6   0     2893.32     2706.78     91.83 o 
  -7   6   0      405.18      384.01     28.35 o 
  -6   6   0     2387.11     2252.08     60.88 o 
  -5   6   0     1228.47     1314.88     37.16 o 
  -4   6   0      292.55      365.25     16.80 o 
  -3   6   0    11998.40    12321.93    278.38 o 
  -2   6   0    14416.20    13844.81    302.25 o 
  -1   6   0    10039.37     9830.47    225.80 o 
   0   6   0     7499.01     7416.18     94.60 o 
   1   6   0     2268.46     2001.59     38.15 o 
   2   6   0     2931.03     2988.53     87.06 o 
   3   6   0     2039.75     1886.99     48.19 o 
   4   6   0    16687.50    17991.44    338.37 o 
   5   6   0     5337.69     5278.35     97.75 o 
   6   6   0     1164.96     1441.26     38.38 o 
   7   6   0       15.92       10.32     12.36 o 
   8   6   0       35.40       50.96     16.73 o 
   9   6   0     1268.71     1260.91     50.67 o 
  10   6   0     4244.14     4226.38    159.20 o 
  11   6   0     3779.50     3550.38    152.03 o 
  12   6   0     2513.92     2336.92    125.71 o 
  13   6   0      391.95      350.66     67.35 o 
  14   6   0       82.37       50.15     42.58 o 
 -13   7   0      503.84      517.33     77.42 o 
 -12   7   0      867.95     1036.72    100.11 o 
 -11   7   0     1194.70     1121.59     99.21 o 
 -10   7   0      200.04      118.91     39.95 o 
  -9   7   0       47.38       59.56     33.56 o 
  -8   7   0        2.48       38.43     29.93 o 
  -7   7   0       34.53       42.04     29.60 o 
  -6   7   0        0.12       26.85     10.34 o 
  -5   7   0      666.02      807.60     26.66 o 
  -4   7   0      722.14      786.68     55.18 o 
  -3   7   0     1007.33     1022.78     59.51 o 
  -2   7   0     2551.44     2899.94    101.38 o 
  -1   7   0      258.68      284.53     34.77 o 
   0   7   0       62.90      109.52     15.58 o 
   1   7   0     5058.57     5194.00     75.92 o 
   2   7   0      125.41      139.62     22.90 o 
   3   7   0       49.50      113.02     12.61 o 
   4   7   0      166.49      190.78     16.08 o 
   5   7   0     3299.17     3325.15     68.32 o 
   6   7   0       21.01       11.03     10.06 o 
   7   7   0      888.84      861.43     32.68 o 
   8   7   0      222.46      247.32     41.69 o 
   9   7   0     1289.29     1242.47     51.70 o 
  10   7   0      316.54      393.59     60.43 o 
  11   7   0       45.15       35.63     36.55 o 
  12   7   0      143.91      108.35     45.16 o 
  13   7   0       95.75       -1.16     38.70 o 
  14   7   0        0.63      -51.46     35.81 o 
 -13   8   0      333.30      321.34     66.12 o 
 -12   8   0      159.91      155.87     52.81 o 
 -11   8   0      253.84      322.12     60.76 o 
 -10   8   0      379.59      391.47     63.07 o 
  -9   8   0      751.88      731.89     76.92 o 
  -8   8   0     3564.90     3367.62    141.23 o 
  -7   8   0     2859.05     2618.67    118.45 o 
  -6   8   0      674.69      598.64     64.62 o 
  -5   8   0     2921.46     3022.53    118.81 o 
  -4   8   0     3949.75     4125.36    138.02 o 
  -3   8   0      596.37      545.84     54.10 o 
  -2   8   0     4462.21     4237.44    134.28 o 
  -1   8   0     3951.94     3409.41    115.91 o 
   0   8   0     8447.61     9079.14    146.84 o 
   1   8   0    10533.01    10354.52    133.32 o 
   2   8   0     4231.51     5151.35     80.10 o 
   3   8   0      501.25      515.48     25.89 o 
   4   8   0      430.31      511.25     25.25 o 
   5   8   0     2517.22     2489.06     53.42 o 
   6   8   0      330.93      417.25     28.82 o 
   7   8   0     3139.90     3231.70     66.54 o 
   8   8   0     3240.12     3332.34     88.22 o 
   9   8   0       11.54        9.10     17.38 o 
  10   8   0     1512.52     1425.25     95.28 o 
  11   8   0     1127.69     1097.09     97.36 o 
  12   8   0      679.14      675.13     83.81 o 
  13   8   0      195.99      138.83     52.33 o 
  14   8   0      113.94      185.13     59.15 o 
 -13   9   0        6.36      -50.53     37.47 o 
 -12   9   0       13.25        8.15     38.05 o 
 -11   9   0      280.69      204.92     54.01 o 
 -10   9   0      731.03      646.38     81.49 o 
  -9   9   0       11.25      -14.12     28.85 o 
  -8   9   0       73.97       66.24     33.92 o 
  -7   9   0       26.57       26.11     29.59 o 
  -6   9   0      182.22      286.09     50.36 o 
  -5   9   0     1021.75     1017.26     72.99 o 
  -4   9   0     3738.82     3522.21    131.56 o 
  -3   9   0     5240.70     5189.05    163.23 o 
  -2   9   0     2775.20     2633.75    106.44 o 
  -1   9   0        5.90        4.11     22.25 o 
   0   9   0     2485.04     2530.12     50.53 o 
   1   9   0        5.25       -3.64      8.27 o 
   2   9   0     1109.86     1386.06     37.71 o 
   3   9   0      212.43      238.11     19.40 o 
   4   9   0       17.12       38.83     12.02 o 
   5   9   0      666.78      650.07     31.07 o 
   6   9   0      129.52      131.03     17.45 o 
   7   9   0      424.24      472.85     34.41 o 
   8   9   0       94.87       88.03     18.57 o 
   9   9   0      178.87      140.56     41.96 o 
  10   9   0      238.38      214.55     49.89 o 
  11   9   0      279.36      279.74     57.42 o 
  12   9   0      258.88      155.78     54.95 o 
  13   9   0      128.43       99.92     51.45 o 
 -12  10   0      218.30      331.92     67.79 o 
 -11  10   0     1831.23     1834.19    120.82 o 
 -10  10   0     2991.22     3166.06    152.94 o 
  -9  10   0     1172.92     1407.79     98.13 o 
  -8  10   0       65.24       80.71     37.87 o 
  -7  10   0     1781.58     1688.01    101.12 o 
  -6  10   0     1130.49     1223.74     84.29 o 
  -5  10   0       61.70       95.93     35.81 o 
  -4  10   0      774.26      895.06     70.68 o 
  -3  10   0       84.67      120.69     36.13 o 
  -2  10   0      728.32      876.63     76.75 o 
  -1  10   0     1842.57     2042.30     97.35 o 
   0  10   0       58.72      101.38     12.08 o 
   1  10   0     3708.12     3635.80     77.90 o 
   2  10   0     2466.32     2310.00     51.68 o 
   3  10   0     2777.92     2783.58     73.62 o 
   4  10   0     2108.78     2096.65     51.19 o 
   5  10   0     1210.15     1268.03     41.16 o 
   6  10   0      406.69      375.95     30.11 o 
   7  10   0        3.03       15.85     12.67 o 
   8  10   0      905.51      995.07     41.94 o 
   9  10   0      584.11      728.88     78.59 o 
  10  10   0     1161.55     1018.74     93.92 o 
  11  10   0      425.00      383.18     63.52 o 
  12  10   0      507.86      422.89     72.65 o 
  13  10   0      151.88      123.51     52.47 o 
 -12  11   0      249.62      144.70     58.12 o 
 -11  11   0       16.06       56.42     45.38 o 
 -10  11   0      704.30      504.25     74.84 o 
  -9  11   0      824.33      830.50     91.66 o 
  -8  11   0       50.43       42.74     34.48 o 
  -7  11   0        1.20       26.30     31.90 o 
  -6  11   0      428.82      419.02     63.26 o 
  -5  11   0      598.25      553.50     68.03 o 
  -4  11   0      451.14      434.03     58.49 o 
  -3  11   0     2037.69     2001.74    104.68 o 
  -2  11   0     1135.05      981.19     74.93 o 
  -1  11   0     1725.22     1521.91     89.92 o 
   0  11   0       82.93       99.07     35.76 o 
   1  11   0        0.37       21.92     11.74 o 
   2  11   0        0.25        4.41     11.35 o 
   3  11   0      317.19      446.58     29.05 o 
   4  11   0      839.89      940.53     54.92 o 
   5  11   0      241.58      327.87     26.46 o 
   6  11   0       87.51      110.29     18.38 o 
   7  11   0      111.74      134.83     20.43 o 
   8  11   0      625.27      643.21     55.43 o 
   9  11   0      139.29      120.66     28.45 o 
  10  11   0        2.39      -13.55     32.05 o 
  11  11   0       13.15      -24.84     35.86 o 
  12  11   0      635.90      634.60     81.99 o 
 -11  12   0       56.05      244.61     64.35 o 
 -10  12   0      821.80      985.94    105.70 o 
  -9  12   0     1472.16     1526.65    110.95 o 
  -8  12   0      283.74      254.05     57.82 o 
  -7  12   0      238.83      262.74     58.48 o 
  -6  12   0        1.66       15.48     32.19 o 
  -5  12   0       10.10       33.25     31.83 o 
  -4  12   0      602.06      634.52     73.68 o 
  -3  12   0     2415.59     2634.47    124.79 o 
  -2  12   0     1005.86      851.80     82.58 o 
  -1  12   0     3495.27     3607.54    146.04 o 
   0  12   0     5580.04     5107.14    179.47 o 
   1  12   0     1269.37     1279.04     58.17 o 
   2  12   0     2952.78     2772.37     62.25 o 
   3  12   0     2240.39     2302.72     57.27 o 
   4  12   0     2743.90     2610.91     62.00 o 
   5  12   0      165.01      201.38     35.55 o 
   6  12   0      108.88       76.99     17.75 o 
   7  12   0       17.21      -15.00     13.29 o 
   8  12   0      554.81      545.48     47.05 o 
   9  12   0     2239.35     2158.24     81.07 o 
  10  12   0     1907.98     1700.91    107.33 o 
  11  12   0      733.07      774.76     91.31 o 
  12  12   0      353.47      367.07     69.54 o 
 -10  13   0        2.25      -32.62     38.11 o 
  -9  13   0       81.04       38.35     43.74 o 
  -8  13   0       19.79       42.64     38.70 o 
  -7  13   0       25.34        0.42     34.23 o 
  -6  13   0        0.93      -23.86     28.67 o 
  -5  13   0      448.57      481.35     71.11 o 
  -4  13   0     1004.08     1027.01     95.27 o 
  -3  13   0      262.59      167.08     46.04 o 
  -2  13   0      374.01      291.02     54.90 o 
  -1  13   0      888.98      846.45     82.11 o 
   0  13   0      637.52      476.61     65.66 o 
   1  13   0      934.96     1054.36     83.54 o 
   2  13   0      205.38      264.61     35.11 o 
   3  13   0       17.81       38.02     20.40 o 
   4  13   0      338.01      350.83     32.77 o 
   5  13   0        1.01      -10.90     13.42 o 
   6  13   0       23.11       20.06     15.93 o 
   7  13   0       42.91       70.42     19.20 o 
   8  13   0      286.59      344.96     39.39 o 
   9  13   0        5.13        3.18     56.20 o 
  10  13   0       37.59       92.26     44.06 o 
  11  13   0       44.92       12.93     40.39 o 
  -9  14   0      539.82      819.78    105.46 o 
  -8  14   0      417.69      402.79     73.49 o 
  -7  14   0      370.15      442.35     76.82 o 
  -6  14   0      166.90      160.14     51.57 o 
  -5  14   0      463.11      579.65     80.48 o 
  -4  14   0      333.60      331.88     61.93 o 
  -3  14   0     1718.38     1842.74    114.62 o 
  -2  14   0     1997.39     2010.49    116.93 o 
  -1  14   0      222.64      333.30     59.78 o 
   0  14   0      154.91      100.08     40.32 o 
   1  14   0        5.82       14.21     32.02 o 
   2  14   0      970.02      871.80     59.29 o 
   3  14   0      309.70      353.03     39.49 o 
   4  14   0      963.75      836.04     55.69 o 
   5  14   0      481.60      485.42     44.39 o 
   6  14   0       39.69       36.83     18.02 o 
   7  14   0       53.44       29.95     23.72 o 
   8  14   0      559.72      599.41     52.77 o 
   9  14   0     1612.68     1840.38     79.63 o 
  10  14   0     1224.59     1305.50    114.46 o 
  -8  15   0      213.10      176.11     60.65 o 
  -7  15   0        7.18       27.88     42.08 o 
  -6  15   0      811.89      673.14     89.97 o 
  -5  15   0     1268.05     1354.65    123.91 o 
  -4  15   0      802.36      609.69     81.35 o 
  -3  15   0      251.42      207.50     55.85 o 
  -2  15   0       32.35       30.42     38.49 o 
  -1  15   0      214.86      250.91     59.50 o 
   0  15   0      309.92      323.48     62.07 o 
   1  15   0      447.74      458.58     72.28 o 
   2  15   0      638.11      553.88     76.87 o 
   3  15   0       48.27       43.03     23.67 o 
   4  15   0     1432.15     1540.70     69.76 o 
   5  15   0      103.77      103.00     28.13 o 
   6  15   0      150.67       97.77     28.87 o 
   7  15   0      553.91      580.57     77.64 o 
   8  15   0      638.67      852.11     62.66 o 
   9  15   0       33.83       44.73     42.16 o 
  -7  16   0      133.74      187.93     62.11 o 
  -6  16   0       30.74       58.29     47.25 o 
  -5  16   0      186.50      200.67     61.09 o 
  -4  16   0       12.90       -9.74     38.18 o 
  -3  16   0        0.99       -1.65     38.53 o 
  -2  16   0       10.13        1.11     37.56 o 
  -1  16   0       15.02      132.12     48.00 o 
   0  16   0      285.35      183.09     55.90 o 
   1  16   0      989.57     1028.97    107.05 o 
   2  16   0     1681.19     1771.32    120.52 o 
   3  16   0      814.99      709.32     82.80 o 
   4  16   0      152.30      134.94     52.52 o 
   5  16   0      139.07      179.38     34.70 o 
   6  16   0      924.62      909.36     64.86 o 
   7  16   0      682.94      533.05     76.51 o 
   8  16   0      540.48      547.68     78.95 o 
  -6  17   0      105.44        1.22     43.44 o 
  -5  17   0       73.10       44.73     49.03 o 
  -4  17   0        8.48      -41.18     39.11 o 
  -3  17   0       92.30      132.86     56.01 o 
  -2  17   0        1.08       13.40     39.75 o 
  -1  17   0        2.13       43.99     43.87 o 
   0  17   0      293.08      175.95     57.35 o 
   1  17   0      263.39      245.97     62.87 o 
   2  17   0       22.65      111.03     48.26 o 
   3  17   0        7.02       -9.02     33.27 o 
   4  17   0       92.00      120.97     46.41 o 
   5  17   0       23.40       14.59     25.57 o 
   6  17   0      274.06      392.69     70.34 o 
   7  17   0      509.20      689.85     90.04 o 
  -4  18   0      201.73      143.89     63.46 o 
  -3  18   0      246.00      303.02     74.66 o 
  -2  18   0        3.81      -14.64     43.38 o 
  -1  18   0        2.51       42.02     48.90 o 
   0  18   0      731.54      870.64    104.21 o 
   1  18   0     1643.92     2000.88    138.90 o 
   2  18   0     1213.18     1262.19    123.18 o 
   3  18   0      359.76      374.54     72.16 o 
   4  18   0       80.17      124.44     51.99 o 
   5  18   0       75.62       73.41     44.87 o 
  -5 -18   1       48.12      128.44     49.71 o 
  -4 -18   1        1.30      -30.94     36.00 o 
  -3 -18   1      110.69      193.57     57.57 o 
  -2 -18   1       26.34       60.33     42.48 o 
  -1 -18   1       29.60       37.72     44.49 o 
   0 -18   1       55.67       96.83     49.67 o 
   1 -18   1        8.97        6.65     39.85 o 
   2 -18   1        1.01       63.85     49.92 o 
   3 -18   1       53.81       97.02     53.29 o 
  -7 -17   1      548.58      704.34     91.21 o 
  -6 -17   1      249.15      271.02     62.89 o 
  -5 -17   1       47.21       30.99     37.44 o 
  -4 -17   1       84.17      162.42     53.36 o 
  -3 -17   1      701.78      792.77     94.32 o 
  -2 -17   1     1788.75     1956.02    126.92 o 
  -1 -17   1     1656.76     1624.76    121.94 o 
   0 -17   1      906.04      959.49    107.24 o 
   1 -17   1       36.90       43.36     45.06 o 
   2 -17   1      158.36      211.33     60.92 o 
   3 -17   1      339.83      213.03     63.55 o 
   4 -17   1      339.36      370.64     76.64 o 
   5 -17   1      102.06      169.59     60.82 o 
   6 -17   1      169.59      330.91     75.79 o 
  -8 -16   1      418.36      338.63     64.66 o 
  -7 -16   1      476.88      609.06     83.82 o 
  -6 -16   1       72.38       75.93     41.92 o 
  -5 -16   1        0.15       14.75     23.72 o 
  -4 -16   1      249.96      207.40     52.92 o 
  -3 -16   1       28.68        6.47     33.87 o 
  -2 -16   1      402.83      444.83     70.34 o 
  -1 -16   1      230.55      184.44     53.57 o 
   0 -16   1       78.63       53.26     39.11 o 
   1 -16   1      178.33      261.09     60.78 o 
   2 -16   1       20.46       20.55     40.25 o 
   3 -16   1       80.25       27.71     39.50 o 
   4 -16   1      415.21      287.40     67.71 o 
   5 -16   1     1082.91     1197.79    116.33 o 
   6 -16   1      728.91      650.37     92.81 o 
   7 -16   1      122.19      131.25     58.94 o 
  -9 -15   1      528.12      502.35     52.47 o 
  -8 -15   1      533.95      566.68     91.83 o 
  -7 -15   1      944.39      885.32     90.68 o 
  -6 -15   1      611.55      705.06     82.85 o 
  -5 -15   1     1809.74     1982.15     78.44 o 
  -4 -15   1      850.25      967.09     74.88 o 
  -3 -15   1     1170.33     1061.68     99.76 o 
  -2 -15   1      314.60      322.63     62.48 o 
  -1 -15   1      237.01      222.19     53.43 o 
   0 -15   1      473.38      391.11     65.82 o 
   1 -15   1      448.64      416.13     68.55 o 
   2 -15   1     1230.06     1239.00    112.52 o 
   3 -15   1      722.32      681.46     84.24 o 
   4 -15   1      752.94      973.84    101.21 o 
   5 -15   1     1121.74     1193.34    114.35 o 
   6 -15   1      223.52      251.40     60.98 o 
   7 -15   1      154.75      260.46     65.64 o 
   8 -15   1      351.12      356.55     75.47 o 
 -10 -14   1      209.33      164.56     54.84 o 
  -9 -14   1       11.57       22.60     40.99 o 
  -8 -14   1        3.70       -9.49     22.49 o 
  -7 -14   1        0.12       22.57     21.47 o 
  -6 -14   1        5.48        5.63     16.30 o 
  -5 -14   1        0.88      -20.29     29.99 o 
  -4 -14   1      102.25      104.32     26.53 o 
  -3 -14   1        3.40        7.71     18.96 o 
  -2 -14   1        0.05        1.74     29.02 o 
  -1 -14   1       67.50       51.35     37.04 o 
   0 -14   1      122.95       86.56     40.04 o 
   1 -14   1      157.50       99.15     41.94 o 
   2 -14   1      532.78      500.63     73.21 o 
   3 -14   1      454.02      423.77     68.35 o 
   4 -14   1     1231.80     1044.08    101.07 o 
   5 -14   1      883.35      798.23     90.11 o 
   6 -14   1      159.47      162.19     51.41 o 
   7 -14   1      109.43      129.98     51.33 o 
   8 -14   1       46.12       36.44     46.29 o 
   9 -14   1       10.82       38.17     45.54 o 
 -11 -13   1      713.39      807.80     93.40 o 
 -10 -13   1     2034.49     2154.76    124.87 o 
  -9 -13   1     3298.35     3471.04    108.29 o 
  -8 -13   1      193.69      221.91     38.42 o 
  -7 -13   1        1.35       33.64     20.46 o 
  -6 -13   1       90.30       87.74     26.86 o 
  -5 -13   1      784.63      717.06     45.88 o 
  -4 -13   1      586.87      679.78     37.13 o 
  -3 -13   1      487.16      462.61     41.62 o 
  -2 -13   1      404.71      442.05     65.88 o 
  -1 -13   1        3.19       26.65     33.08 o 
   0 -13   1      871.64     1083.90     84.44 o 
   1 -13   1     1095.35      993.70     93.11 o 
   2 -13   1     1446.29     1582.77    101.35 o 
   3 -13   1     4656.32     4517.60    175.77 o 
   4 -13   1     1803.37     1918.79    112.84 o 
   5 -13   1      499.83      553.92     74.99 o 
   6 -13   1      104.93       51.32     40.55 o 
   7 -13   1      295.65      331.19     63.06 o 
   8 -13   1      284.22      243.67     58.94 o 
   9 -13   1     1665.84     1860.02    126.21 o 
  10 -13   1      433.71      558.04     85.22 o 
 -12 -12   1      144.44      177.67     53.74 o 
 -11 -12   1      297.64       96.95     49.88 o 
 -10 -12   1      311.57      402.96     64.35 o 
  -9 -12   1       76.21      106.63     48.84 o 
  -8 -12   1      312.89      293.50    105.46 o 
  -7 -12   1        3.12       -3.74     13.69 o 
  -6 -12   1        7.50       -0.38     13.35 o 
  -5 -12   1     1264.18     1116.47     41.83 o 
  -4 -12   1      238.31      264.89     41.01 o 
  -3 -12   1      340.29      347.45     26.79 o 
  -2 -12   1       62.65       30.39     14.36 o 
  -1 -12   1      473.53      572.10     66.91 o 
   0 -12   1       33.87       70.13     37.01 o 
   1 -12   1     1153.72     1088.06     83.92 o 
   2 -12   1       47.06       53.01     34.48 o 
   3 -12   1        0.38       36.58     32.84 o 
   4 -12   1        3.08       16.15     29.49 o 
   5 -12   1      194.45      201.36     48.50 o 
   6 -12   1       12.73       -6.56     28.53 o 
   7 -12   1      215.54      165.76     47.81 o 
   8 -12   1       32.98      -11.61     32.04 o 
   9 -12   1      223.84      232.12     59.14 o 
  10 -12   1      132.71      235.22     61.03 o 
  11 -12   1       88.63      106.60     51.91 o 
 -12 -11   1      137.28      245.96     60.34 o 
 -11 -11   1      579.63      591.00     80.72 o 
 -10 -11   1       47.88       72.20     40.32 o 
  -9 -11   1      539.65      469.65     44.15 o 
  -8 -11   1     1328.28     1343.39     72.55 o 
  -7 -11   1      115.30       84.54     18.23 o 
  -6 -11   1      823.68      922.14     38.12 o 
  -5 -11   1      229.18      243.14     23.74 o 
  -4 -11   1     1399.18     1312.94     42.69 o 
  -3 -11   1     4047.84     3875.60     81.99 o 
  -2 -11   1     4659.17     4721.16    107.88 o 
  -1 -11   1     1653.20     1568.92     41.85 o 
   0 -11   1      439.75      437.88     57.83 o 
   1 -11   1     3586.65     3125.00    129.96 o 
   2 -11   1     8697.93     7816.91    228.38 o 
   3 -11   1     5862.59     5801.67    189.63 o 
   4 -11   1     1178.74     1255.92     86.14 o 
   5 -11   1        4.29       19.06     27.21 o 
   6 -11   1       13.73       12.69     29.68 o 
   7 -11   1      603.12      602.42     73.12 o 
   8 -11   1      991.25      906.14     89.80 o 
   9 -11   1      584.33      674.48     85.05 o 
  10 -11   1     1193.94     1460.77    108.21 o 
  11 -11   1      631.74      706.90     88.50 o 
  12 -11   1      433.57      332.63     70.55 o 
 -13 -10   1      623.95      588.97     86.83 o 
 -12 -10   1      681.10      598.09     82.60 o 
 -11 -10   1      134.56      228.38     52.34 o 
 -10 -10   1       10.56       30.58     34.07 o 
  -9 -10   1      699.36      588.25     69.42 o 
  -8 -10   1      966.15     1000.37     55.46 o 
  -7 -10   1      591.19      610.05     38.32 o 
  -6 -10   1      523.36      589.39     33.49 o 
  -5 -10   1        0.78       -2.70     13.17 o 
  -4 -10   1      381.93      427.30     27.60 o 
  -3 -10   1        1.17       -4.99     14.53 o 
  -2 -10   1       86.92      130.39     16.38 o 
  -1 -10   1      630.05      561.81     26.69 o 
   0 -10   1     5351.17     5073.37     93.34 o 
   1 -10   1     3849.02     3820.04    139.17 o 
   2 -10   1     1306.60     1474.38     84.72 o 
   3 -10   1     4614.72     4148.33    148.90 o 
   4 -10   1     1717.55     1667.03     93.97 o 
   5 -10   1      628.43      585.87     67.58 o 
   6 -10   1      107.67       52.62     33.83 o 
   7 -10   1       25.25       55.04     32.36 o 
   8 -10   1       40.76       62.09     36.86 o 
   9 -10   1      757.26      671.52     78.56 o 
  10 -10   1      353.37      263.69     56.63 o 
  11 -10   1       73.09       63.12     43.94 o 
  12 -10   1        9.10       29.43     43.08 o 
 -13  -9   1      690.40      531.96     82.45 o 
 -12  -9   1      563.72      609.14     85.62 o 
 -11  -9   1      979.10      855.74     90.40 o 
 -10  -9   1     2103.14     2084.38    114.99 o 
  -9  -9   1     1255.89     1252.57     85.61 o 
  -8  -9   1     4086.35     4091.91     80.63 o 
  -7  -9   1     5050.29     4881.33     88.10 o 
  -6  -9   1     1636.31     1518.64     62.09 o 
  -5  -9   1     3766.66     4212.26     76.15 o 
  -4  -9   1     1142.04     1156.70     36.07 o 
  -3  -9   1     1982.19     2067.98     47.49 o 
  -2  -9   1      601.44      515.31     26.79 o 
  -1  -9   1     1722.29     1795.44     46.19 o 
   0  -9   1     2365.74     2182.24     51.17 o 
   1  -9   1     2509.77     2572.12    105.02 o 
   2  -9   1      970.39      906.90     63.74 o 
   3  -9   1      657.32      728.75     66.04 o 
   4  -9   1      447.16      510.83     57.92 o 
   5  -9   1     2253.12     2381.03    108.58 o 
   6  -9   1     1335.75     1248.08     82.50 o 
   7  -9   1      791.22      793.60     76.74 o 
   8  -9   1      637.66      828.50     81.20 o 
   9  -9   1       45.34      135.97     43.86 o 
  10  -9   1      787.24      847.65     87.66 o 
  11  -9   1     1026.11     1247.95    111.66 o 
  12  -9   1      629.74      738.04     90.56 o 
  13  -9   1      639.68      883.24    100.25 o 
 -14  -8   1       21.13      -36.18     36.20 o 
 -13  -8   1       62.05       55.78     46.47 o 
 -12  -8   1      573.34      621.68     80.76 o 
 -11  -8   1       10.30      -18.53     30.84 o 
 -10  -8   1        0.05      -19.38     29.14 o 
  -9  -8   1        6.82       13.63     25.01 o 
  -8  -8   1       49.18       39.27     18.16 o 
  -7  -8   1      104.51       94.61     16.12 o 
  -6  -8   1       42.63       42.75     12.26 o 
  -5  -8   1      619.66      625.30     36.29 o 
  -4  -8   1       19.25       45.46     10.90 o 
  -3  -8   1     1522.49     1604.25     39.61 o 
  -2  -8   1      311.29      389.94     22.36 o 
  -1  -8   1      752.72      842.42     37.60 o 
   0  -8   1      122.28      124.01     14.28 o 
   1  -8   1     1073.72     1066.82     63.86 o 
   2  -8   1     2938.70     2885.68    106.60 o 
   3  -8   1     3479.82     3392.49    119.55 o 
   4  -8   1     1887.53     1834.60     87.65 o 
   5  -8   1      209.46      218.40     39.56 o 
   6  -8   1       56.97       26.69     25.77 o 
   7  -8   1       65.43       34.18     30.27 o 
   8  -8   1        0.11        4.04     28.47 o 
   9  -8   1       52.93       81.66     36.11 o 
  10  -8   1        0.33      -19.03     29.77 o 
  11  -8   1        1.23      -38.00     30.23 o 
  12  -8   1       18.26       32.90     36.73 o 
  13  -8   1       24.08        9.92     40.08 o 
 -14  -7   1       34.80      -40.15     41.77 o 
 -13  -7   1      180.22       72.55     43.13 o 
 -12  -7   1     2596.60     2630.23    137.18 o 
 -11  -7   1     4002.65     3798.62    159.34 o 
 -10  -7   1     1832.57     1660.50    100.37 o 
  -9  -7   1     1304.32     1390.77     87.47 o 
  -8  -7   1       32.80       37.75     16.43 o 
  -7  -7   1      807.72      919.43     35.82 o 
  -6  -7   1     1215.67     1136.55     40.35 o 
  -5  -7   1     8281.01     9065.49    124.24 o 
  -4  -7   1      788.23      771.06     38.20 o 
  -3  -7   1      400.02      450.25     32.67 o 
  -2  -7   1     2161.78     2503.98     47.93 o 
  -1  -7   1      108.14       98.52     19.22 o 
   0  -7   1    18651.58    19468.43    223.18 o 
   1  -7   1    12527.02    11348.84    262.91 o 
   2  -7   1     9703.02     9514.40    230.65 o 
   3  -7   1     4626.90     4052.33    127.20 o 
   4  -7   1      452.33      467.76     47.90 o 
   5  -7   1      653.35      627.00     26.97 o 
   6  -7   1      180.70      192.74     17.73 o 
   7  -7   1      932.09      853.72     68.12 o 
   8  -7   1      946.37      874.60     79.27 o 
   9  -7   1      827.70      912.67     82.92 o 
  10  -7   1      318.62      397.44     60.17 o 
  11  -7   1      147.12       14.96     33.55 o 
  12  -7   1      903.07      916.02     93.68 o 
  13  -7   1      608.79      661.45     85.39 o 
  14  -7   1      608.84      777.56     66.96 o 
 -14  -6   1       79.35       33.30     43.35 o 
 -13  -6   1      248.78      259.31     59.74 o 
 -12  -6   1      342.37      439.83     70.37 o 
 -11  -6   1      106.57      109.84     43.35 o 
 -10  -6   1      542.86      500.40     63.75 o 
  -9  -6   1     1792.46     2042.87    115.59 o 
  -8  -6   1       56.77       53.51     16.09 o 
  -7  -6   1      159.20      216.88     22.46 o 
  -6  -6   1      848.13      906.58     42.22 o 
  -5  -6   1      197.27      202.96     16.56 o 
  -4  -6   1     3458.45     3815.34     62.79 o 
  -3  -6   1      211.14      203.93     15.25 o 
  -2  -6   1     4803.46     5376.30     76.91 o 
  -1  -6   1        7.14       19.31      7.10 o 
   0  -6   1     3157.96     3784.16     56.36 o 
   1  -6   1      475.55      517.10     40.05 o 
   2  -6   1       20.12       20.56     14.83 o 
   3  -6   1      138.41      283.79     34.91 o 
   4  -6   1      416.88      518.42     26.47 o 
   5  -6   1     4692.91     4847.46    141.16 o 
   6  -6   1      227.18      213.21     19.91 o 
   7  -6   1       24.61        0.77     11.54 o 
   8  -6   1        9.58        7.98     14.55 o 
   9  -6   1        0.54      -13.26     38.68 o 
  10  -6   1       14.29       24.54     28.15 o 
  11  -6   1      300.16      291.30     56.32 o 
  12  -6   1      292.85      389.92     64.39 o 
  13  -6   1      704.80      590.16     55.66 o 
  14  -6   1      543.46      632.28     84.88 o 
 -14  -5   1      315.07      171.36     55.23 o 
 -13  -5   1      498.33      472.14     72.74 o 
 -12  -5   1      648.77      692.42     82.11 o 
 -11  -5   1     1900.55     1888.19    107.18 o 
 -10  -5   1     2246.82     2061.37    106.44 o 
  -9  -5   1      861.40      852.63     41.76 o 
  -8  -5   1      499.94      509.16     32.56 o 
  -7  -5   1     4977.78     5596.72    105.86 o 
  -6  -5   1     1071.65      889.53     60.24 o 
  -5  -5   1     3663.38     3824.83     86.35 o 
  -4  -5   1     3899.61     3515.74     57.28 o 
  -3  -5   1      635.03      548.19     25.96 o 
  -2  -5   1    21006.74    22151.86    247.42 o 
  -1  -5   1    13473.65    14054.00    162.91 o 
   0  -5   1     4400.89     4778.95     64.81 o 
   1  -5   1    14834.88    13344.50    284.31 o 
   2  -5   1    14168.64    14438.68    306.03 o 
   3  -5   1      663.57      518.51     38.93 o 
   4  -5   1      788.10     1107.81     58.27 o 
   5  -5   1       10.08        4.36     16.67 o 
   6  -5   1      385.74      442.60     51.79 o 
   7  -5   1     1680.18     1821.55     53.14 o 
   8  -5   1     2855.74     2638.67     70.16 o 
   9  -5   1      605.98      696.98     42.26 o 
  10  -5   1      719.31      725.46     47.25 o 
  11  -5   1      440.74      516.02     42.72 o 
  12  -5   1     1083.21     1296.75     92.73 o 
  13  -5   1     2173.33     2290.87    165.09 o 
  14  -5   1      928.68     1354.03    118.91 o 
 -14  -4   1     1109.26     1025.45    107.76 o 
 -13  -4   1     1123.47     1190.41    107.26 o 
 -12  -4   1      284.51      371.56     65.52 o 
 -11  -4   1      724.43      697.52     77.31 o 
 -10  -4   1       32.14       43.50     29.24 o 
  -9  -4   1        9.87       -0.94     13.57 o 
  -8  -4   1       46.49       65.83     15.87 o 
  -7  -4   1      164.41      184.31     20.58 o 
  -6  -4   1      725.91      699.39     30.25 o 
  -5  -4   1      541.45      521.70     25.49 o 
  -4  -4   1     1091.98     1148.05     38.56 o 
  -3  -4   1     2682.52     3053.12     48.23 o 
  -2  -4   1     3806.77     3266.06     48.67 o 
  -1  -4   1     2496.49     2879.51     52.42 o 
   0  -4   1     6674.20     5776.05     72.77 o 
   1  -4   1     1345.17     1340.13     53.00 o 
   2  -4   1    12184.72    12911.08    271.18 o 
   3  -4   1    18074.33    18081.36    370.21 o 
   4  -4   1      268.12      414.83     37.93 o 
   5  -4   1      931.55     1069.17     55.58 o 
   6  -4   1      115.15      121.35     26.79 o 
   7  -4   1      578.91      574.75     92.97 o 
   8  -4   1     1945.23     1872.57     80.69 o 
   9  -4   1     2006.69     1869.44    119.29 o 
  10  -4   1      956.04      930.58     51.24 o 
  11  -4   1      290.90      403.29     38.89 o 
  12  -4   1       13.26      -10.96     16.61 o 
  13  -4   1      106.99       68.97     44.86 o 
  14  -4   1      917.53      781.93     89.38 o 
 -15  -3   1      125.36      108.57     49.55 o 
 -14  -3   1       78.40       33.16     44.50 o 
 -13  -3   1      244.79      171.46     50.93 o 
 -12  -3   1      175.83      222.90     52.42 o 
 -11  -3   1      787.13      787.59     80.84 o 
 -10  -3   1     1827.37     1758.69     84.68 o 
  -9  -3   1     1762.03     1601.43     61.50 o 
  -8  -3   1     4265.75     4025.17     86.33 o 
  -7  -3   1    10875.60    11687.05    182.41 o 
  -6  -3   1     3318.88     3097.58     96.21 o 
  -5  -3   1     4969.22     4989.26     87.23 o 
  -4  -3   1      301.38      339.23     15.66 o 
  -3  -3   1    14575.41    15451.33    175.22 o 
  -2  -3   1      316.23      304.29     13.07 o 
  -1  -3   1   186373.56   194147.25   2018.07 o 
   0  -3   1     1896.24     1953.73     28.34 o 
   1  -3   1      336.67      451.72      8.31 o 
   2  -3   1     6073.55     5870.02     87.79 o 
   3  -3   1     9516.75     9935.01    214.61 o 
   4  -3   1    12942.55    13410.64    284.74 o 
   5  -3   1     4331.76     4240.31    119.79 o 
   6  -3   1     4733.07     4609.76    133.66 o 
   7  -3   1     1505.95     1665.36     76.62 o 
   8  -3   1     1098.12     1056.64    106.99 o 
   9  -3   1     2466.76     2516.29    107.75 o 
  10  -3   1     4193.76     4254.23     83.80 o 
  11  -3   1     1392.67     1244.74     46.99 o 
  12  -3   1      126.43      145.21     24.34 o 
  13  -3   1       24.87       51.08     27.08 o 
  14  -3   1        2.34       17.65     26.11 o 
 -15  -2   1       28.29       21.12     41.99 o 
 -14  -2   1       75.25      106.76     50.58 o 
 -13  -2   1      492.43      472.44     71.41 o 
 -12  -2   1      468.01      532.00     72.26 o 
 -11  -2   1       92.84       44.00     34.63 o 
 -10  -2   1       21.87      -11.10     25.78 o 
  -9  -2   1      112.82       90.48     18.32 o 
  -8  -2   1      708.77      749.74     37.18 o 
  -7  -2   1       88.74       48.13     12.86 o 
  -6  -2   1        0.30        6.96      9.77 o 
  -5  -2   1       82.97       59.82     17.47 o 
  -4  -2   1       19.82       65.19     13.62 o 
  -3  -2   1     2318.21     2617.52     47.74 o 
  -2  -2   1     3350.58     3455.16     45.89 o 
  -1  -2   1     2266.21     2506.10     37.60 o 
   0  -2   1      790.67      771.26     13.55 o 
   1  -2   1      477.90      541.41      7.50 o 
   2  -2   1    15890.37    17209.53    335.39 o 
   3  -2   1     5394.75     4850.74    115.56 o 
   4  -2   1     6329.24     7051.54    162.37 o 
   5  -2   1       35.76        6.40     13.44 o 
   9  -2   1       31.27       18.20     15.45 o 
  10  -2   1      389.54      374.45     28.71 o 
  11  -2   1        3.91      -18.12     12.08 o 
  12  -2   1        5.70       11.87     16.25 o 
  13  -2   1      288.22      298.11     39.86 o 
  14  -2   1      358.02      303.55     57.29 o 
  15  -2   1      695.61      809.58     93.88 o 
 -15  -1   1        8.58        0.73     38.50 o 
 -14  -1   1       53.46       93.86     47.55 o 
 -13  -1   1     2033.37     2102.78    122.33 o 
 -12  -1   1     4502.16     4394.78    166.56 o 
 -11  -1   1     1252.92     1018.83     87.85 o 
 -10  -1   1     2171.12     2235.70     91.95 o 
  -9  -1   1     2133.76     2034.15     82.40 o 
  -8  -1   1     4113.14     4102.11     86.87 o 
  -7  -1   1     8075.16     7842.22    132.17 o 
  -6  -1   1      918.98      823.61     34.10 o 
  -5  -1   1    15211.25    16038.31    225.36 o 
  -4  -1   1     8766.30     9159.05    134.42 o 
  -3  -1   1    41904.02    45129.69    575.98 o 
  -2  -1   1     2072.60     2433.98     39.79 o 
  -1  -1   1    19441.40    20283.89    165.20 o 
   1  -1   1    15977.20    16646.87    218.57 o 
   2  -1   1      371.83      526.23     23.46 o 
   7  -1   1      434.04      307.85     35.10 o 
   8  -1   1        6.16      -17.81     13.99 o 
   9  -1   1       15.70       11.92     15.16 o 
  10  -1   1       11.31       14.05     16.63 o 
  11  -1   1      323.24      329.13     34.45 o 
  12  -1   1      883.00      916.93     54.44 o 
  13  -1   1     1620.57     1588.00     72.32 o 
  14  -1   1      691.39      721.80     89.01 o 
  15  -1   1       43.21       90.06     50.08 o 
 -15   0   1      264.12      220.21     61.26 o 
 -14   0   1       37.59       18.73     41.40 o 
 -13   0   1      175.44      154.51     47.67 o 
 -12   0   1      183.57      198.82     46.61 o 
 -11   0   1     3022.43     2877.64     81.22 o 
 -10   0   1     2381.91     2295.63     69.03 o 
  -9   0   1      340.33      340.85     38.83 o 
  -8   0   1       32.28       27.98     13.03 o 
  -7   0   1        4.82       14.73     12.05 o 
  -6   0   1      125.55       89.52     35.55 o 
  -5   0   1       72.82       48.01     15.29 o 
  -4   0   1      191.83      312.47     27.39 o 
  -3   0   1       69.50      118.84     16.85 o 
  -2   0   1      555.05      712.83     22.14 o 
  -1   0   1       66.01      128.14     30.59 o 
   0   0   1       24.22       -0.50      0.33 o 
   1   0   1       61.49       -4.87      3.25 o 
   2   0   1      572.10      611.68     24.12 o 
   3   0   1      262.21      343.90     23.73 o 
   4   0   1      202.02      223.89     22.18 o 
   5   0   1      694.04      703.70     37.70 o 
   6   0   1      493.86      511.03     36.76 o 
   7   0   1      363.19      320.77     34.33 o 
   8   0   1       15.65       -4.39     12.87 o 
   9   0   1      190.21      243.34     35.81 o 
  10   0   1      219.45      223.94     27.78 o 
  11   0   1     1036.63      992.08     53.51 o 
  12   0   1      422.58      407.11     74.34 o 
  13   0   1      113.69       84.14     42.74 o 
  14   0   1      466.99      542.54     77.00 o 
  15   0   1      262.97      301.59     68.95 o 
 -15   1   1        5.56       23.87     41.79 o 
 -14   1   1      815.08      938.02     96.93 o 
 -13   1   1      794.55      820.47     87.54 o 
 -12   1   1      926.63      837.35     81.53 o 
 -11   1   1      179.70      167.30     27.29 o 
 -10   1   1       16.66       16.00     16.48 o 
  -9   1   1      322.29      334.31     29.97 o 
  -8   1   1     2292.27     2124.90     96.87 o 
  -7   1   1     7025.02     7036.18    177.48 o 
  -6   1   1      963.19      727.11     44.21 o 
  -5   1   1       87.57       71.36     16.33 o 
  -4   1   1     4958.94     5372.06    125.03 o 
  -3   1   1     6423.35     6328.99    134.89 o 
  -2   1   1        4.44       11.01      6.86 o 
  -1   1   1    13557.47    13545.65    404.03 o 
   1   1   1    20800.78    21988.61    591.27 o 
   2   1   1       18.05       63.33      9.84 o 
   3   1   1     2434.10     2588.13     67.08 o 
   4   1   1     2881.99     2771.24     75.10 o 
   5   1   1     2139.95     2141.89     67.77 o 
   6   1   1     5829.98     5864.99    143.12 o 
   7   1   1     6091.26     6440.60    159.54 o 
   8   1   1      504.72      542.78     42.01 o 
   9   1   1      639.86      525.09     47.88 o 
  10   1   1     1023.41     1060.05     49.53 o 
  11   1   1     3715.06     3866.93     98.70 o 
  12   1   1     2842.11     2965.12     89.15 o 
  13   1   1     1218.91     1318.36    100.78 o 
  14   1   1     1152.17     1302.10    116.28 o 
  15   1   1      240.46      278.06     62.73 o 
 -15   2   1      822.79      778.87     64.50 o 
 -14   2   1      299.73      286.62     42.37 o 
 -13   2   1      864.76      816.45     60.21 o 
 -12   2   1       60.53       81.54     35.32 o 
 -11   2   1       17.45       22.13     18.82 o 
 -10   2   1      485.85      339.51     62.01 o 
  -9   2   1      972.44      914.04     62.82 o 
  -8   2   1      265.77      326.56     38.76 o 
  -7   2   1        0.03        2.12     14.86 o 
  -6   2   1      536.18      523.66     38.71 o 
  -5   2   1      754.18      846.48     42.35 o 
  -4   2   1     1160.56     1416.33     49.41 o 
  -3   2   1       81.32      119.16     14.83 o 
  -2   2   1    20299.95    20941.08    225.70 o 
  -1   2   1     1482.01     1335.29     15.10 o 
   0   2   1      163.21       51.79      4.29 o 
   1   2   1      269.03      471.47     14.44 o 
   2   2   1       79.60       55.98     14.76 o 
   3   2   1     6678.00     6865.73    145.12 o 
   4   2   1      393.40      385.65     26.34 o 
   5   2   1      250.89      313.55     27.92 o 
   6   2   1     1620.32     1276.43     53.66 o 
   7   2   1     5187.67     5268.98    136.96 o 
   8   2   1      336.12      303.27     35.26 o 
   9   2   1       96.32      159.69     29.04 o 
  10   2   1      555.00      634.66     49.95 o 
  11   2   1     1220.53     1109.47     55.23 o 
  12   2   1      389.77      401.13     65.26 o 
  13   2   1      678.89      630.32     79.87 o 
  14   2   1       17.55       51.07     42.77 o 
  15   2   1        0.24       14.24     41.71 o 
 -14   3   1       60.76       79.89     49.43 o 
 -13   3   1      167.44      135.21     30.80 o 
 -12   3   1        1.23       18.26     16.49 o 
 -11   3   1     2554.12     2622.02     66.51 o 
 -10   3   1     5377.50     5055.05    116.36 o 
  -9   3   1     4091.32     4145.71    132.91 o 
  -8   3   1     6173.96     5827.12    157.48 o 
  -7   3   1     2494.82     2419.98     84.42 o 
  -6   3   1     9457.01     9496.68    208.74 o 
  -5   3   1      206.69      102.21     18.43 o 
  -4   3   1    10276.36    10467.29    291.65 o 
  -3   3   1    13291.49    13365.57    188.03 o 
  -2   3   1     7297.11     7658.22     88.57 o 
  -1   3   1     3733.86     3741.85     31.55 o 
   0   3   1       35.58       34.34      7.26 o 
   1   3   1      628.32      847.98     24.25 o 
   2   3   1     2280.54     2050.67     40.90 o 
   3   3   1    28745.75    30413.77    425.69 o 
   4   3   1    11589.68    11538.53    168.33 o 
   5   3   1     1793.17     1874.04     63.28 o 
   6   3   1     1352.05      995.52     47.03 o 
   7   3   1     2105.12     2170.81     77.31 o 
   8   3   1      473.99      426.05     41.12 o 
   9   3   1     1606.72     1596.34     71.62 o 
  10   3   1     2534.01     2480.05     73.65 o 
  11   3   1      592.90      533.94     42.11 o 
  12   3   1      902.71      961.09     91.27 o 
  13   3   1      344.00      309.46     64.08 o 
  14   3   1       40.34      -28.69     38.35 o 
  15   3   1      177.29      245.87     63.99 o 
 -14   4   1      265.81      297.49     62.44 o 
 -13   4   1       31.54       32.39     41.03 o 
 -12   4   1      126.90       92.31     21.85 o 
 -11   4   1       97.78      163.74     29.09 o 
 -10   4   1       61.07       59.34     20.88 o 
  -9   4   1     2669.00     2494.38     73.84 o 
  -8   4   1     2018.57     1879.02     59.21 o 
  -7   4   1       35.79       72.72     16.04 o 
  -6   4   1      292.56      361.58     58.16 o 
  -5   4   1     1307.58     1198.50     48.76 o 
  -4   4   1     1624.99     1689.96     40.84 o 
  -3   4   1    16678.77    19568.48    366.01 o 
  -2   4   1     5708.43     6392.03     93.89 o 
  -1   4   1     2821.84     2897.32     82.38 o 
   0   4   1     2170.33     2570.88     76.36 o 
   1   4   1     6342.43     6375.43    105.06 o 
   2   4   1     7619.76     7544.08    132.09 o 
   3   4   1     1592.19     1646.15     38.82 o 
   4   4   1      507.87      500.35     22.08 o 
   5   4   1       51.20       61.92     16.13 o 
   6   4   1      248.09      285.44     29.73 o 
   7   4   1     1661.42     1741.08     68.71 o 
   8   4   1      297.92      266.26     33.07 o 
   9   4   1      847.67      813.68     52.85 o 
  10   4   1     1682.38     1683.19     60.72 o 
  11   4   1      128.56      141.11     26.06 o 
  12   4   1       10.53       53.24     35.32 o 
  13   4   1      596.99      530.72     78.59 o 
  14   4   1      358.51      265.55     64.04 o 
  15   4   1      474.23      417.38     81.72 o 
 -14   5   1      808.31     1086.02    109.36 o 
 -13   5   1      953.11     1230.17    109.93 o 
 -12   5   1      340.54      507.66     70.98 o 
 -11   5   1      753.51      847.75     84.38 o 
 -10   5   1     1052.28     1116.04     52.79 o 
  -9   5   1     3807.05     3725.79     92.06 o 
  -8   5   1     6599.87     6304.56    123.59 o 
  -7   5   1      907.38      885.10     99.79 o 
  -6   5   1     2563.02     2764.48     64.23 o 
  -5   5   1       95.09       94.78     13.69 o 
  -4   5   1     3742.67     4697.91     81.38 o 
  -3   5   1      431.89      344.58     14.71 o 
  -2   5   1     7526.87     7564.90    180.08 o 
  -1   5   1    12035.10    12056.49    180.44 o 
   0   5   1    17094.10    16584.28    236.45 o 
   1   5   1     7531.69     8255.66    233.25 o 
   2   5   1     6460.84     6192.81    148.40 o 
   3   5   1    10225.03    10672.87    160.94 o 
   4   5   1    10319.46     9811.91    151.69 o 
   5   5   1     3855.64     4318.52    127.35 o 
   6   5   1      451.20      349.93     34.35 o 
   7   5   1        5.35       17.08     15.90 o 
   8   5   1        1.41       19.80     16.55 o 
   9   5   1      203.77      250.90     28.65 o 
  10   5   1     2521.34     2563.91     76.29 o 
  11   5   1     1915.13     1710.98    102.17 o 
  12   5   1      391.86      302.15     58.34 o 
  13   5   1        6.33      -18.67     34.17 o 
  14   5   1       36.21       70.85     45.29 o 
 -14   6   1       11.45       54.02     46.65 o 
 -13   6   1      108.84      197.32     54.80 o 
 -12   6   1      882.17      955.36     94.64 o 
 -11   6   1     1785.97     1676.98    104.88 o 
 -10   6   1      911.98      915.77     84.18 o 
  -9   6   1      211.15      203.06     25.97 o 
  -8   6   1      236.22      247.71     26.32 o 
  -7   6   1      121.74      252.15     44.69 o 
  -6   6   1      211.80      229.02     20.91 o 
  -5   6   1     1552.12     2065.25     75.62 o 
  -4   6   1     1024.38     1183.52     30.50 o 
  -3   6   1     2626.09     2549.41     91.73 o 
  -2   6   1        6.51       10.36     14.34 o 
  -1   6   1      448.38      605.09     32.27 o 
   0   6   1        4.74       14.33      9.59 o 
   1   6   1     4369.88     5132.68    101.56 o 
   2   6   1      225.91      257.72     25.27 o 
   3   6   1      621.88      746.32     43.37 o 
   4   6   1      710.22      825.51     32.09 o 
   5   6   1      225.71      241.86     21.12 o 
   6   6   1       12.50        7.47     11.70 o 
   7   6   1       37.15       45.02     19.84 o 
   8   6   1      243.02      168.30     29.47 o 
   9   6   1      106.58      136.52     22.68 o 
  10   6   1        0.29       26.50     18.65 o 
  11   6   1      503.06      457.07     66.29 o 
  12   6   1      212.18      178.25     48.44 o 
  13   6   1      109.09       67.06     46.33 o 
  14   6   1       16.39       16.98     39.45 o 
 -13   7   1      215.17      258.35     60.64 o 
 -12   7   1      389.46      415.72     68.44 o 
 -11   7   1      389.53      369.01     62.85 o 
 -10   7   1      539.20      646.10     77.57 o 
  -9   7   1      713.73      753.62     76.04 o 
  -8   7   1     3157.84     3062.04    130.58 o 
  -7   7   1     2420.00     2430.14    110.00 o 
  -6   7   1       22.18       11.91      9.85 o 
  -5   7   1      541.78      584.31     23.98 o 
  -4   7   1     2386.82     2481.59     98.44 o 
  -3   7   1     7451.47     7682.02    198.55 o 
  -2   7   1     9935.30     9318.75    225.78 o 
  -1   7   1     5615.06     5746.01    107.92 o 
   0   7   1    11842.61    10939.74    174.36 o 
   1   7   1     1807.40     1713.06     49.45 o 
   2   7   1     2037.21     1929.61    102.99 o 
   3   7   1     3705.81     3950.75    100.78 o 
   4   7   1      389.93      311.51     47.45 o 
   5   7   1     3033.77     3116.95     71.36 o 
   6   7   1        7.28       32.63     12.33 o 
   7   7   1      116.94      126.33     19.34 o 
   8   7   1       20.12       41.94     16.75 o 
   9   7   1     3103.25     3129.84    117.08 o 
  10   7   1      956.98      995.98     52.47 o 
  11   7   1     1429.16     1357.58     96.71 o 
  12   7   1     1455.31     1382.39    103.30 o 
  13   7   1      746.00      744.04     90.71 o 
  14   7   1      371.57      473.86     80.56 o 
 -13   8   1        7.88       -9.19     38.62 o 
 -12   8   1       31.44        1.11     38.04 o 
 -11   8   1     1591.92     1356.46    100.20 o 
 -10   8   1     1236.55     1124.08    101.24 o 
  -9   8   1        3.40       19.48     31.36 o 
  -8   8   1       63.21      118.01     39.77 o 
  -7   8   1      117.13      243.72     48.07 o 
  -6   8   1       69.73       91.17     32.26 o 
  -5   8   1       15.08       56.35     28.40 o 
  -4   8   1     2487.00     2394.28    100.42 o 
  -3   8   1     3116.49     3081.88    112.68 o 
  -2   8   1        5.87       14.49     18.40 o 
  -1   8   1      928.43     1055.20     42.22 o 
   0   8   1      385.86      378.37     29.17 o 
   1   8   1     1396.74     1585.96     81.89 o 
   2   8   1     2005.09     1869.56     63.13 o 
   3   8   1       82.20       87.00     21.67 o 
   4   8   1      376.73      330.96     26.60 o 
   5   8   1     3857.83     3718.74    107.67 o 
   6   8   1     2251.95     2308.73     63.50 o 
   7   8   1        0.41       -7.48     12.42 o 
   8   8   1      101.17       49.40     19.86 o 
   9   8   1      613.74      581.90     43.00 o 
  10   8   1       93.23       43.80     34.77 o 
  11   8   1      128.32      126.38     45.34 o 
  12   8   1      133.22       72.08     45.36 o 
  13   8   1       78.89       87.99     44.86 o 
  14   8   1        0.04      -37.16     37.94 o 
 -13   9   1        1.69      -14.93     42.24 o 
 -12   9   1       38.15       53.04     43.67 o 
 -11   9   1      443.50      563.50     77.98 o 
 -10   9   1     1271.80     1313.25     97.89 o 
  -9   9   1      688.33      919.62     92.60 o 
  -8   9   1      363.56      398.08     59.01 o 
  -7   9   1     2345.74     2343.33    116.09 o 
  -6   9   1     3528.15     3273.62    134.95 o 
  -5   9   1     2113.41     2187.30    104.10 o 
  -4   9   1      404.42      408.27     50.99 o 
  -3   9   1      364.11      341.85     45.64 o 
  -2   9   1     1679.05     1671.24     83.42 o 
  -1   9   1     3685.98     3607.30     99.45 o 
   0   9   1     3004.99     2963.01     53.01 o 
   1   9   1     3836.25     4071.31     68.46 o 
   2   9   1     1212.58     1190.53     34.80 o 
   3   9   1     4851.82     5078.94    106.77 o 
   4   9   1     2510.84     2586.23     68.95 o 
   5   9   1     2200.14     2254.84     64.29 o 
   6   9   1      904.94      960.82     36.35 o 
   7   9   1     8022.77     8076.13    124.13 o 
   8   9   1     2662.28     2659.37     63.40 o 
   9   9   1     1162.93     1234.09     55.54 o 
  10   9   1     1809.79     2127.08    116.07 o 
  11   9   1      760.81      703.75     81.64 o 
  12   9   1      348.87      291.98     64.84 o 
  13   9   1      614.17      535.92     83.22 o 
 -12  10   1      185.62      217.41     61.94 o 
 -11  10   1      215.53      286.04     63.71 o 
 -10  10   1      602.36      618.39     80.51 o 
  -9  10   1      417.66      288.36     56.53 o 
  -8  10   1       11.62       12.26     30.98 o 
  -7  10   1        3.39        9.87     26.91 o 
  -6  10   1      337.44      409.81     59.65 o 
  -5  10   1     2162.78     1969.78    103.88 o 
  -4  10   1       50.00       50.02     29.07 o 
  -3  10   1      961.63      771.13     70.70 o 
  -2  10   1      789.67      746.65     67.30 o 
  -1  10   1      170.91      145.63     34.23 o 
   0  10   1       48.39       45.31      8.93 o 
   1  10   1      168.27      224.06     18.49 o 
   2  10   1        0.05       -6.84      9.73 o 
   3  10   1      489.39      624.54     31.13 o 
   4  10   1      667.83      637.53     31.68 o 
   5  10   1      436.87      459.88     39.03 o 
   6  10   1      912.05      949.30     37.76 o 
   7  10   1       41.23       35.13     14.39 o 
   8  10   1      939.31      878.81     59.73 o 
   9  10   1      374.03      464.72    113.17 o 
  10  10   1       35.96       37.41     36.17 o 
  11  10   1       13.26       19.07     35.08 o 
  12  10   1      127.54       88.42     50.14 o 
  13  10   1       92.66      161.09     55.29 o 
 -12  11   1      156.25      221.91     61.31 o 
 -11  11   1      717.00      984.14    109.52 o 
 -10  11   1     1494.50     1663.65    117.42 o 
  -9  11   1     2153.80     2030.87    123.37 o 
  -8  11   1     1004.27     1187.74    106.59 o 
  -7  11   1      322.73      331.67     56.82 o 
  -6  11   1        9.35       -2.16     27.79 o 
  -5  11   1       39.05       59.86     32.48 o 
  -4  11   1     1704.07     1666.73     96.98 o 
  -3  11   1     5767.89     5342.68    180.00 o 
  -2  11   1      280.44      248.40     45.94 o 
  -1  11   1      510.40      596.28     65.62 o 
   0  11   1       13.40       31.18     17.46 o 
   1  11   1     2506.43     2372.44     52.34 o 
   2  11   1     5260.96     5315.04     89.57 o 
   3  11   1     6434.69     6065.56    107.21 o 
   4  11   1     4850.83     5024.14     89.23 o 
   5  11   1     1842.53     1934.69     59.19 o 
   6  11   1      150.53      178.65     21.70 o 
   7  11   1       10.92       15.38     14.49 o 
   8  11   1      515.18      469.93     33.80 o 
   9  11   1      480.28      427.39     42.02 o 
  10  11   1      601.18      630.04     78.45 o 
  11  11   1      285.23      284.22     60.22 o 
  12  11   1       90.60       32.69     41.10 o 
 -11  12   1      586.08      772.47     97.82 o 
 -10  12   1      173.07      223.33     61.41 o 
  -9  12   1      268.62      283.35     62.77 o 
  -8  12   1       89.90       12.18     33.48 o 
  -7  12   1      611.65      519.62     73.03 o 
  -6  12   1        0.19      -12.31     29.49 o 
  -5  12   1       67.75       93.40     39.04 o 
  -4  12   1       66.09        8.05     29.82 o 
  -3  12   1       38.38       47.32     36.19 o 
  -2  12   1        0.61       25.42     31.77 o 
  -1  12   1      715.25      692.10     74.28 o 
   0  12   1     1195.03     1241.94     58.10 o 
   1  12   1     2479.69     2488.66    107.72 o 
   2  12   1      266.08      279.68     24.29 o 
   3  12   1        1.01        1.60     14.16 o 
   4  12   1       21.45       20.76     14.55 o 
   5  12   1      377.05      403.54     30.13 o 
   6  12   1      107.81      124.92     25.05 o 
   7  12   1        0.79        9.44     14.87 o 
   8  12   1        1.61       -1.73     15.11 o 
   9  12   1        0.03      -13.54     19.66 o 
  10  12   1        2.04       -2.16     34.66 o 
  11  12   1       40.07       43.63     44.45 o 
  12  12   1       46.61       78.42     45.26 o 
 -10  13   1      411.23      566.30     84.87 o 
  -9  13   1      670.41      962.08    106.43 o 
  -8  13   1      204.71      207.13     57.52 o 
  -7  13   1       17.28      -29.98     30.75 o 
  -6  13   1      366.98      362.06     62.80 o 
  -5  13   1      150.93      161.36     47.36 o 
  -4  13   1      132.18      228.77     54.04 o 
  -3  13   1     1382.85     1141.75     87.11 o 
  -2  13   1      131.45       15.99     31.84 o 
  -1  13   1      282.48      185.56     46.30 o 
   0  13   1     2165.96     2236.87    116.99 o 
   1  13   1     2533.90     2322.98     79.90 o 
   2  13   1     2138.23     2237.02     78.84 o 
   3  13   1     2146.22     2249.51     78.27 o 
   4  13   1     1106.58     1145.43     43.02 o 
   5  13   1      324.15      275.09     27.11 o 
   6  13   1       63.33       29.55     16.97 o 
   7  13   1      120.91      129.83     25.71 o 
   8  13   1      458.11      502.73     45.82 o 
   9  13   1     1185.01     1236.03     65.20 o 
  10  13   1     1418.54     1354.87    100.52 o 
  11  13   1      645.23      551.12     77.39 o 
  -9  14   1        9.27       27.02     45.39 o 
  -8  14   1      103.41      113.44     49.88 o 
  -7  14   1        8.03       20.81     36.26 o 
  -6  14   1      208.41      283.08     61.31 o 
  -5  14   1      204.37      132.95     49.10 o 
  -4  14   1       41.72       59.47     39.17 o 
  -3  14   1        1.43      -21.83     32.90 o 
  -2  14   1      206.64      279.18     56.30 o 
  -1  14   1      341.91      271.09     55.35 o 
   0  14   1     3602.32     3544.82    154.82 o 
   1  14   1     1240.66     1334.45     70.04 o 
   2  14   1       56.83       91.30     24.99 o 
   3  14   1      795.70      719.17     53.92 o 
   4  14   1      798.16      849.40    112.02 o 
   5  14   1      359.64      312.75     37.92 o 
   6  14   1        4.38       -7.30     15.89 o 
   7  14   1      120.63      114.24     22.44 o 
   8  14   1       12.96       -9.94     21.20 o 
   9  14   1       99.59       90.69     42.67 o 
  10  14   1       26.33       35.68     43.38 o 
  -8  15   1      852.05      823.10    105.16 o 
  -7  15   1      923.00      981.92    109.33 o 
  -6  15   1      726.82      835.34     98.48 o 
  -5  15   1      476.16      373.97     68.83 o 
  -4  15   1      125.24      145.34     49.95 o 
  -3  15   1       25.86       36.65     38.23 o 
  -2  15   1      840.41      834.67     94.36 o 
  -1  15   1      886.03      855.86     93.42 o 
   0  15   1      328.60      411.89     68.79 o 
   1  15   1     1442.67     1166.33    106.08 o 
   2  15   1     1229.41     1144.88    127.53 o 
   3  15   1     1941.40     2095.64     92.27 o 
   4  15   1     1520.45     1481.74     94.76 o 
   5  15   1     1044.58     1107.95     64.00 o 
   6  15   1      226.91      208.96     34.74 o 
   7  15   1      516.84      609.60     61.84 o 
   8  15   1      279.31      210.50     35.53 o 
   9  15   1      500.31      597.37     79.39 o 
  -7  16   1       85.61      115.14     56.37 o 
  -6  16   1      303.68      244.50     66.27 o 
  -5  16   1      217.44      170.59     55.24 o 
  -4  16   1       51.11      -12.77     40.62 o 
  -3  16   1       56.59       -8.63     38.16 o 
  -2  16   1      263.18      232.34     56.51 o 
  -1  16   1      174.84      187.00     58.28 o 
   0  16   1      403.78      439.76     69.11 o 
   1  16   1       13.02       32.67     38.22 o 
   2  16   1        0.73       12.33     33.58 o 
   3  16   1      286.47      366.40     44.45 o 
   4  16   1      243.39      225.50     40.19 o 
   5  16   1       35.59       62.12     28.13 o 
   6  16   1      114.98      131.45     33.06 o 
   7  16   1      359.00      444.66     71.81 o 
  -6  17   1      710.83      810.37    104.45 o 
  -5  17   1      101.41       79.54     52.78 o 
  -4  17   1       53.84       -1.66     41.86 o 
  -3  17   1        4.16       54.81     46.63 o 
  -2  17   1       78.28       77.83     48.83 o 
  -1  17   1      561.27      451.25     76.29 o 
   0  17   1     1090.19     1045.04    112.80 o 
   1  17   1     3107.84     3108.64    163.84 o 
   2  17   1     3319.97     3607.13    175.54 o 
   3  17   1     1026.88      836.64     94.33 o 
   4  17   1       89.16       46.43     32.99 o 
   5  17   1       57.99       44.55     27.71 o 
   6  17   1      185.81      230.65     38.53 o 
   7  17   1      721.28      888.37     98.29 o 
  -3  18   1      121.30       90.41     56.20 o 
  -2  18   1       18.18      -19.45     42.71 o 
  -1  18   1      105.71       52.66     47.65 o 
   0  18   1      173.85      142.65     54.88 o 
   1  18   1      111.07       77.63     46.71 o 
   2  18   1        4.22       38.94     41.79 o 
   3  18   1       38.97       81.42     47.13 o 
   4  18   1       30.11       25.28     40.37 o 
   5  18   1       86.65      129.73     63.30 o 
  -4 -18   2      267.49      255.93     61.31 o 
  -3 -18   2      566.38      571.98     85.42 o 
  -2 -18   2      364.77      429.19     76.88 o 
  -1 -18   2      630.36      568.75     86.23 o 
   0 -18   2      323.52      314.68     68.38 o 
   1 -18   2      234.70      251.46     66.78 o 
   2 -18   2      869.71      771.58    104.84 o 
   3 -18   2     2196.38     2072.29    143.50 o 
  -6 -17   2      103.26      128.67     49.72 o 
  -5 -17   2        7.58       23.77     38.30 o 
  -4 -17   2        9.38       29.80     37.98 o 
  -3 -17   2      174.86      175.38     55.31 o 
  -2 -17   2      371.94      373.53     69.85 o 
  -1 -17   2      159.95      179.20     55.11 o 
   0 -17   2      323.90      345.26     68.64 o 
   1 -17   2      283.65      410.81     75.72 o 
   2 -17   2       30.82       23.87     44.50 o 
   3 -17   2       99.81       97.11     54.19 o 
   4 -17   2      115.07      143.20     56.79 o 
   5 -17   2      603.46      652.22     93.95 o 
   6 -17   2      138.59       64.05     53.09 o 
  -8 -16   2      457.43      507.04     76.85 o 
  -7 -16   2      645.02      759.88     94.44 o 
  -6 -16   2     1701.75     1728.13    117.55 o 
  -5 -16   2     1413.56     1595.07    109.50 o 
  -4 -16   2      462.77      518.99     74.69 o 
  -3 -16   2      470.65      523.21     74.18 o 
  -2 -16   2      204.28      146.09     49.75 o 
  -1 -16   2      457.65      399.62     69.47 o 
   0 -16   2     1302.69     1291.19    123.21 o 
   1 -16   2     1625.55     1813.24    121.25 o 
   2 -16   2     1454.71     1305.42    120.01 o 
   3 -16   2      748.79      711.95     93.06 o 
   4 -16   2      328.19      239.38     63.37 o 
   5 -16   2      317.82      390.91     74.63 o 
   6 -16   2        2.24      -13.19     40.11 o 
   7 -16   2      127.03       62.53     53.53 o 
  -9 -15   2       29.62       87.89     31.49 o 
  -8 -15   2      121.51      102.11     30.78 o 
  -7 -15   2       44.81       58.30     39.93 o 
  -6 -15   2      125.49      113.89     43.95 o 
  -5 -15   2        0.13      -40.04     26.70 o 
  -4 -15   2       50.73      107.79     40.10 o 
  -3 -15   2      109.49       59.62     40.11 o 
  -2 -15   2       77.81       80.36     37.70 o 
  -1 -15   2       56.07       62.00     38.48 o 
   0 -15   2      125.78       96.76     44.92 o 
   1 -15   2      303.06      237.04     56.23 o 
   2 -15   2        0.67      -45.77     30.51 o 
   3 -15   2      281.72      268.71     60.62 o 
   4 -15   2      869.92      719.23     89.06 o 
   5 -15   2     1628.52     1556.86    114.18 o 
   6 -15   2      875.54      992.69    105.38 o 
   7 -15   2       41.17       74.61     49.85 o 
   8 -15   2       44.16       89.86     55.97 o 
 -10 -14   2     1136.05     1252.51    111.96 o 
  -9 -14   2     1312.46     1335.93     70.66 o 
  -8 -14   2     1010.53      973.49     65.71 o 
  -7 -14   2      513.19      602.33     65.78 o 
  -6 -14   2      218.95      227.88     35.44 o 
  -5 -14   2     1672.98     1609.37     67.86 o 
  -4 -14   2     1633.85     1474.88     98.81 o 
  -3 -14   2      741.74      764.36     79.46 o 
  -2 -14   2      148.22      102.86     40.88 o 
  -1 -14   2        3.06       10.90     28.50 o 
   0 -14   2      323.54      296.23     59.99 o 
   1 -14   2     3488.80     3388.67    153.18 o 
   2 -14   2     4321.76     4236.26    176.28 o 
   3 -14   2     3858.07     3816.75    166.25 o 
   4 -14   2     1679.34     1621.71    110.95 o 
   5 -14   2      679.29      700.47     84.42 o 
   6 -14   2      825.33     1129.79    109.65 o 
   7 -14   2      545.71      568.24     84.44 o 
   8 -14   2      529.99      702.87     94.81 o 
   9 -14   2     1189.79     1518.30    121.02 o 
 -11 -13   2        1.65      -10.20     39.62 o 
 -10 -13   2      114.10       69.55     45.31 o 
  -9 -13   2       62.86       30.18     27.08 o 
  -8 -13   2       18.94       29.60     44.51 o 
  -7 -13   2      229.98      198.39     43.86 o 
  -6 -13   2       10.13        0.48     14.62 o 
  -5 -13   2      144.96      178.72     22.81 o 
  -4 -13   2       79.95       90.32     18.51 o 
  -3 -13   2       26.55       79.96     34.95 o 
  -2 -13   2      132.08       86.95     36.91 o 
  -1 -13   2      735.93      628.45     76.88 o 
   0 -13   2       17.67       28.65     34.94 o 
   1 -13   2     1335.37     1313.04     94.08 o 
   2 -13   2     1460.21     1284.99     93.91 o 
   3 -13   2      465.34      476.16     66.75 o 
   4 -13   2       30.89       61.71     37.18 o 
   5 -13   2        7.66      -15.05     28.98 o 
   6 -13   2      139.15       56.12     40.07 o 
   7 -13   2        2.16       19.46     36.23 o 
   8 -13   2       90.40       84.20     48.87 o 
   9 -13   2       33.28       92.89     50.61 o 
  10 -13   2        5.25       29.55     45.55 o 
 -11 -12   2      790.04      920.76    100.02 o 
 -10 -12   2     1869.17     1803.59    112.84 o 
  -9 -12   2     2124.42     2010.64    263.84 o 
  -8 -12   2     1468.98     1339.42     63.87 o 
  -7 -12   2      541.23      643.09     49.75 o 
  -6 -12   2      508.52      450.35     33.84 o 
  -5 -12   2      776.95      831.84     47.01 o 
  -4 -12   2     2073.50     2070.75     55.08 o 
  -3 -12   2     1824.22     1706.58     48.95 o 
  -2 -12   2     1093.52     1052.15     48.51 o 
  -1 -12   2      675.72      715.70     77.71 o 
   0 -12   2      801.61      889.11     84.38 o 
   1 -12   2     2535.19     2268.19    117.34 o 
   2 -12   2     9863.70     9195.11    264.92 o 
   3 -12   2     3937.54     3853.65    155.19 o 
   4 -12   2       49.30       92.95     38.55 o 
   5 -12   2      207.54      274.69     56.37 o 
   6 -12   2       66.07       54.99     36.31 o 
   7 -12   2       36.85       20.60     36.50 o 
   8 -12   2      246.65      223.54     54.59 o 
   9 -12   2      555.49      466.39     71.84 o 
  10 -12   2      379.57      508.41     78.52 o 
  11 -12   2       52.47       57.22     48.68 o 
 -12 -11   2      494.16      559.42     81.43 o 
 -11 -11   2      528.52      707.83     87.02 o 
 -10 -11   2        1.05       56.23     37.92 o 
  -9 -11   2       19.81        8.58     30.11 o 
  -8 -11   2       15.80       19.20     19.55 o 
  -7 -11   2        0.16      -19.62     15.80 o 
  -6 -11   2       92.36       49.47     15.33 o 
  -5 -11   2      235.33      268.73     24.38 o 
  -4 -11   2      539.92      470.84     47.69 o 
  -3 -11   2      878.61      881.87     40.09 o 
  -2 -11   2       18.18      -11.06     17.70 o 
  -1 -11   2       41.46        3.99     12.15 o 
   0 -11   2     2096.02     2108.42    106.15 o 
   1 -11   2     1493.80     1273.91     86.53 o 
   2 -11   2      124.57      150.01     40.31 o 
   3 -11   2      429.07      460.60     60.70 o 
   4 -11   2      193.72      113.03     39.26 o 
   5 -11   2       29.85       -4.76     28.23 o 
   6 -11   2       70.59       14.45     30.10 o 
   7 -11   2       33.30       30.24     31.30 o 
   8 -11   2      192.87      100.29     41.98 o 
   9 -11   2      756.73      613.77     78.10 o 
  10 -11   2       75.37       86.00     45.71 o 
  11 -11   2        6.17       56.06     44.70 o 
  12 -11   2       15.86      -17.79     42.39 o 
 -13 -10   2      297.02      265.29     63.66 o 
 -12 -10   2      775.34      669.64     87.35 o 
 -11 -10   2      234.79      176.94     50.39 o 
 -10 -10   2      355.55      316.64     58.43 o 
  -9 -10   2       98.24       58.01     35.15 o 
  -8 -10   2     1280.48     1117.30     56.09 o 
  -7 -10   2     1083.23     1209.39     54.87 o 
  -6 -10   2     4005.52     4025.19     78.37 o 
  -5 -10   2     1685.39     1655.74     46.68 o 
  -4 -10   2      829.97      824.50     32.92 o 
  -3 -10   2       34.26       16.97     11.02 o 
  -2 -10   2      907.65      903.91     33.46 o 
  -1 -10   2     1954.47     2063.65     82.57 o 
   0 -10   2     3576.09     3545.12    103.85 o 
   1 -10   2      282.03      338.18     51.49 o 
   2 -10   2       46.61       62.13     32.42 o 
   3 -10   2     1498.31     1404.53     85.09 o 
   4 -10   2      356.83      377.04     54.27 o 
   5 -10   2     2082.11     2173.60    108.58 o 
   6 -10   2     1469.90     1475.70     92.44 o 
   7 -10   2      871.88     1126.40     97.81 o 
   8 -10   2      256.49      296.08     53.14 o 
   9 -10   2      927.67     1053.62    100.13 o 
  10 -10   2      387.40      419.94     68.48 o 
  11 -10   2     1460.28     1672.51    114.05 o 
  12 -10   2     1449.74     1609.19    116.03 o 
 -13  -9   2      449.25      379.79     72.87 o 
 -12  -9   2      363.79      246.97     61.31 o 
 -11  -9   2       33.11       98.38     44.79 o 
 -10  -9   2        0.23       -7.07     32.21 o 
  -9  -9   2      172.20      245.39     51.02 o 
  -8  -9   2       48.58       85.34     22.24 o 
  -7  -9   2       46.92       99.13     19.70 o 
  -6  -9   2      110.98      103.64     16.97 o 
  -5  -9   2       11.86       34.04     12.20 o 
  -4  -9   2        4.37       -7.64      9.26 o 
  -3  -9   2        3.20       44.00     11.56 o 
  -2  -9   2       45.83       45.30     11.18 o 
  -1  -9   2      167.56      244.60     22.18 o 
   0  -9   2     2872.26     2900.64     63.14 o 
   1  -9   2     1722.29     1564.83     46.94 o 
   2  -9   2       46.89       93.68     29.37 o 
   3  -9   2     1894.99     1995.60     95.08 o 
   4  -9   2     6259.66     5902.77    182.04 o 
   5  -9   2      503.87      512.01     59.97 o 
   6  -9   2      157.76      326.76     51.95 o 
   7  -9   2      186.95      107.54     38.39 o 
   8  -9   2       96.65      113.90     39.28 o 
   9  -9   2       51.54       54.71     35.36 o 
  10  -9   2       54.71      118.29     43.84 o 
  11  -9   2        0.19      -42.19     31.21 o 
  12  -9   2       87.52      127.30     49.62 o 
  13  -9   2       61.60       63.32     50.13 o 
 -13  -8   2      189.05       78.50     46.84 o 
 -12  -8   2      765.08      745.85     91.22 o 
 -11  -8   2     1710.62     1588.54    106.74 o 
 -10  -8   2     1234.88     1256.63     89.56 o 
  -9  -8   2      468.65      537.50     64.25 o 
  -8  -8   2     5809.13     5935.68    185.69 o 
  -7  -8   2     3644.08     3495.78     69.18 o 
  -6  -8   2     6245.84     6283.40     98.89 o 
  -5  -8   2     3853.39     3713.30     76.29 o 
  -4  -8   2      389.78      363.55     22.70 o 
  -3  -8   2     2531.55     3136.69     58.35 o 
  -2  -8   2      536.90      566.14     32.37 o 
  -1  -8   2      103.53       59.04     16.93 o 
   0  -8   2     3500.47     2922.96     94.47 o 
   1  -8   2     8775.33     8909.88    136.66 o 
   2  -8   2     4552.99     4173.53    134.95 o 
   3  -8   2     2596.91     2497.30    100.30 o 
   4  -8   2     4416.83     4109.32    138.80 o 
   5  -8   2     1592.48     1800.49     89.41 o 
   6  -8   2     3053.71     3128.29    124.07 o 
   7  -8   2     4127.66     4013.03    148.66 o 
   8  -8   2      740.52      941.43     84.28 o 
   9  -8   2      616.79      664.29     72.79 o 
  10  -8   2       11.87      -40.28     26.85 o 
  11  -8   2       33.32       90.08     40.99 o 
  12  -8   2      477.54      543.74     75.97 o 
  13  -8   2     1114.52     1343.91    119.37 o 
 -14  -7   2       12.87      -27.98     37.71 o 
 -13  -7   2        0.66       -2.03     34.37 o 
 -12  -7   2      592.38      529.63     76.74 o 
 -11  -7   2       85.95       45.36     39.22 o 
 -10  -7   2      663.66      727.59     77.10 o 
  -9  -7   2      407.81      384.55     57.64 o 
  -8  -7   2        0.29       -2.14     12.99 o 
  -7  -7   2      703.16      616.08     29.66 o 
  -6  -7   2      309.04      364.68     22.98 o 
  -5  -7   2      951.25     1084.30     33.24 o 
  -4  -7   2     1421.22     1405.63     35.87 o 
  -3  -7   2      312.33      302.83     31.90 o 
  -2  -7   2       42.10      127.67     19.76 o 
  -1  -7   2      972.99     1006.16     67.29 o 
   0  -7   2     1910.62     1852.66     44.62 o 
   1  -7   2       63.89      112.06     31.51 o 
   2  -7   2     1245.87     1417.42     69.18 o 
   3  -7   2       26.57       31.12     20.02 o 
   4  -7   2       38.71       33.51     21.22 o 
   5  -7   2      135.05      111.70     13.46 o 
   6  -7   2       39.62       24.23      8.41 o 
   7  -7   2        0.82       -5.11     13.50 o 
   8  -7   2       89.28       44.86     31.94 o 
   9  -7   2      483.98      360.73     55.66 o 
  10  -7   2       17.49        9.89     27.86 o 
  11  -7   2       20.36       19.04     32.79 o 
  12  -7   2      222.77      182.62     50.75 o 
  13  -7   2      605.82      745.86     90.44 o 
  14  -7   2      301.64      393.34     50.59 o 
 -14  -6   2      201.88      178.73     55.10 o 
 -13  -6   2     1247.81     1089.71    107.65 o 
 -12  -6   2     1834.58     1858.45    115.72 o 
 -11  -6   2     1778.92     1494.57    100.62 o 
 -10  -6   2     2665.72     2785.21    126.75 o 
  -9  -6   2      244.32      174.84     44.71 o 
  -8  -6   2      241.46      364.42     29.16 o 
  -7  -6   2     1028.05      860.73     77.98 o 
  -6  -6   2     2837.63     3092.92     93.25 o 
  -5  -6   2     4009.13     4128.55     67.97 o 
  -4  -6   2     4173.96     4142.41     66.33 o 
  -3  -6   2       22.89       11.63      9.93 o 
  -2  -6   2      977.26     1637.17     35.29 o 
  -1  -6   2     3593.74     4206.93     63.77 o 
   0  -6   2     8363.42     7706.32    120.68 o 
   1  -6   2     8584.54     8987.82    105.99 o 
   2  -6   2    21964.39    20406.52    424.32 o 
   3  -6   2     7360.64     7276.95    184.30 o 
   4  -6   2     2216.52     2117.97     45.73 o 
   5  -6   2     1634.76     1656.10     43.51 o 
   6  -6   2     1660.65     1882.87     87.00 o 
   7  -6   2      987.86      972.28     67.02 o 
   8  -6   2      984.80      947.16     43.69 o 
   9  -6   2     1135.80     1135.76     49.11 o 
  10  -6   2        8.40       31.98     31.07 o 
  11  -6   2        6.37        9.90     32.47 o 
  12  -6   2      737.43      867.24     88.20 o 
  13  -6   2     2190.83     2610.00     96.28 o 
  14  -6   2     1736.74     1922.82     87.35 o 
 -14  -5   2      756.27      770.17     93.62 o 
 -13  -5   2      983.52     1088.34    106.85 o 
 -12  -5   2      206.19      176.01     49.10 o 
 -11  -5   2        0.41       16.65     30.05 o 
 -10  -5   2      200.64      105.81     37.02 o 
  -9  -5   2     1868.50     1829.73     97.47 o 
  -8  -5   2      373.49      379.01     28.45 o 
  -7  -5   2      112.19      114.53     16.50 o 
  -6  -5   2     1375.36     1207.79     38.64 o 
  -5  -5   2      401.94      387.36     37.42 o 
  -4  -5   2     4940.23     4724.27     70.31 o 
  -3  -5   2      451.12      447.79     21.66 o 
  -2  -5   2     5281.60     6317.46     84.31 o 
  -1  -5   2    14163.98    13001.92    132.07 o 
   0  -5   2     5476.71     5839.63     74.91 o 
   1  -5   2      254.43      440.39     12.94 o 
   2  -5   2      186.35      211.31     12.70 o 
   3  -5   2        6.05       15.71      6.71 o 
   4  -5   2      585.31      727.01     59.96 o 
   5  -5   2     3774.18     3972.06    123.15 o 
   6  -5   2       85.36       95.12     26.84 o 
   7  -5   2      203.50      158.10     32.65 o 
   8  -5   2     1251.49     1098.35     71.69 o 
   9  -5   2      443.60      480.47     37.47 o 
  10  -5   2       18.67       12.62     43.07 o 
  11  -5   2        5.34       13.13     18.87 o 
  12  -5   2      110.67       46.44     26.25 o 
  13  -5   2       73.52       84.78     30.04 o 
  14  -5   2      275.19      164.88     54.30 o 
 -14  -4   2      554.71      489.71     77.27 o 
 -13  -4   2      297.80      261.05     58.88 o 
 -12  -4   2        5.52      -11.22     30.50 o 
 -11  -4   2       46.20       45.11     33.58 o 
 -10  -4   2      596.84      634.87     70.87 o 
  -9  -4   2     1051.16     1014.53     42.15 o 
  -8  -4   2     5587.00     5930.48    114.09 o 
  -7  -4   2     2493.70     2159.06     54.87 o 
  -6  -4   2    14775.98    15387.28    223.73 o 
  -5  -4   2      418.52      634.16     25.23 o 
  -4  -4   2      388.37      258.88     29.73 o 
  -3  -4   2     3182.50     3181.35     49.57 o 
  -2  -4   2    20960.62    21877.79    209.72 o 
  -1  -4   2     8844.53     9318.76     96.42 o 
   0  -4   2     3774.64     3472.54     48.05 o 
   1  -4   2      258.92      302.10     19.98 o 
   2  -4   2     1044.82      891.83     23.09 o 
   3  -4   2     6227.09     5805.70    116.09 o 
   4  -4   2     1028.54      858.10     47.04 o 
   5  -4   2     1212.25      961.03     53.52 o 
   6  -4   2       84.54       45.90     19.67 o 
   7  -4   2     2405.52     2400.59     94.31 o 
   8  -4   2     1090.37     1265.85     72.93 o 
   9  -4   2       14.27       -3.70     24.42 o 
  10  -4   2     1105.70     1095.19     53.12 o 
  11  -4   2     1110.71     1129.89     45.55 o 
  12  -4   2     1556.64     1609.97     85.88 o 
  13  -4   2     1083.82     1128.74     66.00 o 
 -15  -3   2      114.68      101.78     50.60 o 
 -14  -3   2      543.90      570.50     84.10 o 
 -13  -3   2      418.94      468.89     70.83 o 
 -12  -3   2      431.74      296.69     57.57 o 
 -11  -3   2       22.55       30.09     30.65 o 
 -10  -3   2      111.72       84.96     34.54 o 
  -9  -3   2       45.08       39.80     15.55 o 
  -8  -3   2       75.21       42.69     14.96 o 
  -7  -3   2     1174.17     1308.44     41.64 o 
  -6  -3   2       18.61       19.85      9.27 o 
  -5  -3   2      223.19      213.59     16.19 o 
  -4  -3   2      293.96      310.86     16.40 o 
  -3  -3   2     4398.93     4528.46     77.74 o 
  -2  -3   2    18419.65    19460.01    186.15 o 
  -1  -3   2     7291.03     6833.93     71.70 o 
   0  -3   2     7630.00     7754.37     91.06 o 
   1  -3   2      313.99      438.05     12.34 o 
   2  -3   2     5146.68     5232.05     81.25 o 
   3  -3   2     2136.64     2225.05     70.29 o 
   4  -3   2     1768.85     2173.45     72.58 o 
   5  -3   2        6.01       71.60     18.82 o 
   6  -3   2       53.76       26.38     17.43 o 
   7  -3   2       90.96       81.42     24.15 o 
   8  -3   2     1816.98     1781.22     82.79 o 
   9  -3   2      190.68      234.28     40.87 o 
  10  -3   2        4.91      -13.84     13.38 o 
  11  -3   2      228.53      199.05     25.36 o 
  12  -3   2      389.09      419.72     34.81 o 
  13  -3   2        5.39       -3.86     17.63 o 
  14  -3   2      971.12      848.17     88.67 o 
 -15  -2   2      112.11       94.75     48.03 o 
 -14  -2   2      312.21      364.73     67.04 o 
 -13  -2   2      341.87      334.77     61.78 o 
 -12  -2   2      817.69      672.51     79.37 o 
 -11  -2   2      273.61      336.31     55.89 o 
 -10  -2   2      489.68      499.79     61.77 o 
  -9  -2   2     1531.52     1483.14     95.10 o 
  -8  -2   2    12649.99    12489.72    200.94 o 
  -7  -2   2      443.92      181.48     47.09 o 
  -6  -2   2      165.74       92.22     12.97 o 
  -5  -2   2      142.24      149.40     13.35 o 
  -4  -2   2     8411.04     8833.86    129.32 o 
  -3  -2   2     1677.50     1946.07     31.85 o 
  -2  -2   2      148.99      146.11      7.48 o 
  -1  -2   2       14.60        8.87      4.48 o 
   0  -2   2       10.01       25.05      4.57 o 
   1  -2   2        6.25       23.91      4.87 o 
   2  -2   2      770.68      881.68     35.19 o 
   3  -2   2     5212.66     5333.87    123.37 o 
   4  -2   2     3533.59     3374.51     92.10 o 
   5  -2   2    19912.03    20080.99    406.13 o 
   6  -2   2    14466.89    14592.41    313.05 o 
   7  -2   2      481.27      433.68     42.24 o 
   8  -2   2      169.33      142.51     48.30 o 
   9  -2   2       63.75       55.95     25.65 o 
  10  -2   2     4652.59     4721.11    108.67 o 
  11  -2   2     2040.67     2002.23     57.70 o 
  12  -2   2      505.33      530.47     37.55 o 
  13  -2   2     1600.27     1763.45     60.82 o 
  14  -2   2      331.94      379.10     63.35 o 
  15  -2   2      163.31      203.80     55.06 o 
 -15  -1   2       31.53       58.03     44.50 o 
 -14  -1   2        9.97       52.22     42.57 o 
 -13  -1   2        3.40        4.73     36.80 o 
 -12  -1   2        1.54       27.25     33.68 o 
 -11  -1   2      153.09      121.17     39.95 o 
 -10  -1   2     1872.82     1710.71     57.72 o 
  -9  -1   2      276.45      296.21     27.03 o 
  -8  -1   2      304.29      203.19     28.99 o 
  -7  -1   2     1110.33     1188.22     72.28 o 
  -6  -1   2      136.99      123.25     14.33 o 
  -5  -1   2      502.01      666.16     24.88 o 
  -4  -1   2       60.60       97.47     10.23 o 
  -3  -1   2     1193.83     1434.00     25.71 o 
  -2  -1   2      316.66      409.93     20.84 o 
  -1  -1   2      179.99      151.34     20.05 o 
   0  -1   2       91.32      280.10      8.18 o 
   1  -1   2        3.50       25.33      3.58 o 
   2  -1   2        4.71       35.53      9.17 o 
   3  -1   2      156.75      161.07     17.82 o 
   4  -1   2        5.22       16.75     10.04 o 
   6  -1   2     1094.11     1166.11     55.89 o 
   7  -1   2       94.40       48.28     19.14 o 
   8  -1   2       82.90      150.93     28.65 o 
   9  -1   2       28.32       39.03     20.55 o 
  10  -1   2      845.26      859.72     70.91 o 
  11  -1   2       38.41       29.47     19.13 o 
  12  -1   2      862.87      814.48     44.27 o 
  13  -1   2        4.46      -26.59     21.21 o 
  14  -1   2      170.45       81.43     45.60 o 
  15  -1   2      143.96      151.00     54.52 o 
 -15   0   2      253.20      394.50     71.50 o 
 -14   0   2      351.36      363.37     67.35 o 
 -13   0   2      995.25     1008.86     94.53 o 
 -12   0   2     1727.83     1834.38    106.59 o 
 -11   0   2      749.04      767.37     74.75 o 
 -10   0   2      337.96      350.65     48.20 o 
  -9   0   2     1652.62     1762.12    115.93 o 
  -8   0   2      852.32      662.61     34.40 o 
  -7   0   2     6237.37     6057.32    108.37 o 
  -6   0   2     4159.59     3775.21     72.93 o 
  -5   0   2       61.60       77.12     17.86 o 
  -4   0   2     4399.94     4381.29    110.59 o 
  -3   0   2     2298.31     2236.50     77.72 o 
  -2   0   2     1461.14     1482.06     39.25 o 
  -1   0   2     4944.51     5207.04     50.75 o 
   0   0   2    24105.25    24005.66    972.22 o 
   1   0   2     7907.43     7868.97     85.30 o 
   2   0   2     9138.01    10175.79    139.57 o 
   3   0   2     1755.14     1551.70     51.15 o 
   4   0   2     2955.23     2837.52     79.92 o 
   5   0   2     7054.12     6698.95    156.80 o 
   6   0   2     6773.67     6715.01    163.47 o 
   7   0   2        5.54        5.39     14.05 o 
   8   0   2      172.99      126.02     26.49 o 
   9   0   2        6.69       30.21     19.05 o 
  10   0   2       29.00       18.48     21.59 o 
  11   0   2     1316.57     1435.31     60.64 o 
  12   0   2     1357.06     1418.07    105.96 o 
  13   0   2      956.50      812.77     87.98 o 
  14   0   2      678.99      887.26     94.12 o 
  15   0   2      283.95      241.13     64.56 o 
 -15   1   2      306.73      235.67     57.01 o 
 -14   1   2       27.34       17.75     36.85 o 
 -13   1   2       81.27       21.65     36.89 o 
 -12   1   2      341.12      244.84     49.71 o 
 -11   1   2      112.89       28.33     27.86 o 
 -10   1   2     2604.42     2609.83     73.28 o 
  -9   1   2     1942.95     1780.16     56.31 o 
  -8   1   2       74.51       80.15     24.31 o 
  -7   1   2      108.26       76.80     23.01 o 
  -6   1   2     1819.64     1653.78     67.07 o 
  -5   1   2      471.32      554.57     36.67 o 
  -4   1   2        0.09       17.72     11.81 o 
  -3   1   2     3362.17     3519.04    101.06 o 
  -2   1   2      207.62      154.91     12.13 o 
  -1   1   2       64.49       20.03      8.89 o 
   0   1   2       58.21      239.21      7.18 o 
   1   1   2     2140.02     2787.42     29.52 o 
   2   1   2     2981.27     2717.89     67.65 o 
   3   1   2     6802.30     7051.68    151.38 o 
   4   1   2      532.82      492.38     30.84 o 
   5   1   2      988.66      829.06     42.37 o 
   6   1   2     5453.93     5752.35    144.71 o 
   7   1   2      879.34      894.08     52.06 o 
   8   1   2       14.89       22.77     17.91 o 
   9   1   2       87.33       62.38     24.06 o 
  10   1   2      165.87      153.83     32.79 o 
  11   1   2       31.15       42.56     20.64 o 
  12   1   2      350.99      388.11     84.04 o 
  13   1   2      533.63      419.86     68.80 o 
  14   1   2       87.29      109.91     50.36 o 
  15   1   2        2.89       -3.86     39.96 o 
 -14   2   2      496.11      557.48     55.09 o 
 -13   2   2      221.62      214.00     48.31 o 
 -12   2   2      292.76      287.22     52.08 o 
 -11   2   2      971.02     1020.55     58.42 o 
 -10   2   2      258.79      209.58     30.33 o 
  -9   2   2     1143.73     1260.23     72.76 o 
  -8   2   2      304.28      247.95     36.33 o 
  -7   2   2     3408.47     3503.00    109.36 o 
  -6   2   2     2794.08     2347.95     80.52 o 
  -5   2   2     2410.97     2221.12     71.84 o 
  -4   2   2     5552.19     5132.51    120.43 o 
  -3   2   2     4699.55     2518.70     66.53 o 
  -2   2   2      769.07      610.97     18.88 o 
  -1   2   2      733.43      881.52     16.69 o 
   0   2   2      476.01      551.59     12.65 o 
   1   2   2       39.96      107.32      8.12 o 
   2   2   2     1903.12     2191.50     71.07 o 
   3   2   2     4817.94     4550.04    107.54 o 
   4   2   2     5204.53     5344.48    126.53 o 
   5   2   2       11.09      304.67     29.84 o 
   6   2   2      518.97      773.33     43.63 o 
   7   2   2     6980.62     7367.23    178.91 o 
   8   2   2      365.89      370.58     38.89 o 
   9   2   2     1877.99     1963.01     82.40 o 
  10   2   2     1724.81     1561.14     78.10 o 
  11   2   2      670.35      595.95     64.15 o 
  12   2   2      521.09      604.50     60.75 o 
  13   2   2      620.63      606.96     77.26 o 
  14   2   2      598.03      633.87     85.81 o 
  15   2   2      305.12      266.60     65.86 o 
 -14   3   2      244.58      280.82     63.40 o 
 -13   3   2      164.86      149.14     32.16 o 
 -12   3   2       34.28       25.38     24.34 o 
 -11   3   2        1.04       -0.96     16.65 o 
 -10   3   2      202.73      195.06     39.84 o 
  -9   3   2     2452.18     2214.71     94.86 o 
  -8   3   2     2837.85     2748.25     99.64 o 
  -7   3   2      462.17      516.45     45.08 o 
  -6   3   2       44.67       55.74     17.97 o 
  -5   3   2     2779.92     3240.99     89.50 o 
  -4   3   2     1385.83     1410.23     48.97 o 
  -3   3   2     2367.40     2227.98     36.47 o 
  -2   3   2    31312.48    32249.49    298.27 o 
  -1   3   2     1527.77     1259.58     19.14 o 
   0   3   2     1074.13     1107.34     23.77 o 
   1   3   2       78.49      148.19     12.31 o 
   2   3   2      191.52      139.62     12.70 o 
   3   3   2     1642.73     1621.15     36.37 o 
   4   3   2     1867.59     2249.69     47.52 o 
   5   3   2       84.13       77.78     17.34 o 
   6   3   2     4345.76     4134.67    114.15 o 
   7   3   2     1947.83     1935.69     74.58 o 
   8   3   2      430.22      425.57     42.78 o 
   9   3   2      743.38      649.75     49.64 o 
  10   3   2      750.55      782.73     57.72 o 
  11   3   2        3.89       -8.32     17.15 o 
  12   3   2      194.30      207.55     30.77 o 
  13   3   2      159.80      193.76     53.48 o 
  14   3   2      267.38      272.13     65.83 o 
  15   3   2        3.74      -27.17     37.34 o 
 -14   4   2      323.21      462.39     78.09 o 
 -13   4   2       70.76      114.70     47.34 o 
 -12   4   2       80.31       71.53     26.21 o 
 -11   4   2       58.79       86.38     24.58 o 
 -10   4   2      873.30      951.47     49.00 o 
  -9   4   2     2914.05     2940.12    112.89 o 
  -8   4   2     5953.40     5765.99    277.48 o 
  -7   4   2     5425.66     5199.13    120.26 o 
  -6   4   2     1429.81     1322.54     49.05 o 
  -5   4   2      909.90     1096.80     36.35 o 
  -4   4   2      899.20      720.82     26.82 o 
  -3   4   2     2165.89     2035.31     33.76 o 
  -2   4   2    11501.36    10868.62    108.79 o 
  -1   4   2     8594.63     8971.08     90.44 o 
   0   4   2     3644.17     3717.94     52.24 o 
   1   4   2       87.83       64.77     10.74 o 
   2   4   2     2053.67     2030.53     44.53 o 
   3   4   2    11930.48    11884.39    172.49 o 
   4   4   2     9770.52    10393.95    156.00 o 
   5   4   2     8956.47     8545.56    193.36 o 
   6   4   2      544.81      533.58     39.38 o 
   7   4   2     2327.95     2290.42     82.85 o 
   8   4   2     1812.53     1663.34     72.90 o 
   9   4   2      159.37      147.34     29.02 o 
  10   4   2      191.09      195.88     34.96 o 
  11   4   2      172.47      240.81     31.89 o 
  12   4   2      144.52      136.24     42.53 o 
  13   4   2      158.91      138.13     50.20 o 
  14   4   2       33.35      -53.69     35.80 o 
  15   4   2      597.93      641.80     94.80 o 
 -14   5   2      157.70      140.31     52.39 o 
 -13   5   2        1.67      -22.28     32.42 o 
 -12   5   2      562.08      459.73     68.80 o 
 -11   5   2     1247.31     1231.90     92.90 o 
 -10   5   2     1426.01     1211.56     54.68 o 
  -9   5   2      572.04      571.22     58.63 o 
  -8   5   2      405.90      346.21     52.65 o 
  -7   5   2      210.00      161.76     20.90 o 
  -6   5   2       80.58       99.34     16.01 o 
  -5   5   2        8.79       18.82      9.56 o 
  -4   5   2     1189.85     1495.50     38.39 o 
  -3   5   2      420.02      488.51     17.32 o 
  -2   5   2      275.55      248.07      9.24 o 
  -1   5   2     1034.87      977.53     21.71 o 
   0   5   2     1213.48     1440.75     28.64 o 
   1   5   2      288.38      321.10     29.37 o 
   2   5   2     1668.84     1709.10     43.27 o 
   3   5   2     1602.45     1760.21     43.65 o 
   4   5   2      163.29      210.32     17.78 o 
   5   5   2      354.84      336.04     29.52 o 
   6   5   2     1330.67     1354.96     61.53 o 
   7   5   2       51.40       62.63     20.59 o 
   8   5   2      220.62      284.20     36.63 o 
   9   5   2       15.66       32.61     21.13 o 
  10   5   2       45.76       65.19     25.79 o 
  11   5   2        0.34       25.69     18.27 o 
  12   5   2      416.26      353.00     61.35 o 
  13   5   2      471.95      535.68     81.02 o 
  14   5   2       70.18       57.73     46.53 o 
 -14   6   2      757.38      938.96    106.14 o 
 -13   6   2      488.76      639.92     83.80 o 
 -12   6   2       43.80       31.04     37.84 o 
 -11   6   2      112.27      135.41     46.72 o 
 -10   6   2      816.17      943.60     86.58 o 
  -9   6   2     2263.89     2421.17     71.70 o 
  -8   6   2     2267.93     2262.40     65.62 o 
  -7   6   2     1713.63     1844.86     55.05 o 
  -6   6   2      820.32      798.65     33.41 o 
  -5   6   2       33.21       31.02      9.99 o 
  -4   6   2     5011.15     5271.00    108.83 o 
  -3   6   2     4000.48     3698.20     64.08 o 
  -2   6   2     4118.31     3629.57     77.01 o 
  -1   6   2     3771.99     3529.27     62.78 o 
   0   6   2     5085.17     5020.44     72.11 o 
   1   6   2       31.42      121.23     15.03 o 
   2   6   2     7140.89     6628.22    285.23 o 
   3   6   2     9767.30     9887.52    156.37 o 
   4   6   2    15756.99    15299.84    225.96 o 
   5   6   2     2299.87     2276.05     69.95 o 
   6   6   2     6325.51     6399.64    233.12 o 
   7   6   2      387.76      297.54     36.96 o 
   8   6   2      569.17      594.31     52.65 o 
   9   6   2      962.74      976.84     60.82 o 
  10   6   2     1688.99     1694.22     83.23 o 
  11   6   2     1087.21     1053.26     56.38 o 
  12   6   2     1055.29      941.22     93.38 o 
  13   6   2      619.89      478.88     75.96 o 
  14   6   2      262.90      172.64     56.09 o 
 -13   7   2      111.28      136.04     52.73 o 
 -12   7   2      689.17      644.43     81.94 o 
 -11   7   2     1994.54     2232.33    124.91 o 
 -10   7   2      658.68      639.82     76.68 o 
  -9   7   2      178.13      233.10     48.11 o 
  -8   7   2        0.11       22.16     28.87 o 
  -7   7   2       86.44       48.55     29.63 o 
  -6   7   2        0.74        5.19     10.22 o 
  -5   7   2      183.48      196.66     16.20 o 
  -4   7   2      684.16      776.63     55.90 o 
  -3   7   2      153.85      169.45     30.67 o 
  -2   7   2       31.95       -2.88     14.06 o 
  -1   7   2       47.44       32.53     11.77 o 
   0   7   2     1433.00     1430.61     31.98 o 
   1   7   2     1439.17     1332.80     43.57 o 
   2   7   2     3658.74     3838.89    109.00 o 
   3   7   2      384.25      462.00     29.92 o 
   4   7   2     2399.62     2626.83     63.36 o 
   5   7   2     4369.70     4612.57     92.51 o 
   6   7   2     3540.35     3684.05     81.54 o 
   7   7   2       48.47       75.01     16.22 o 
   8   7   2        9.02       35.06     20.89 o 
   9   7   2       10.46       11.34     21.99 o 
  10   7   2      272.65      294.62     33.94 o 
  11   7   2     1479.74     1492.27    100.86 o 
  12   7   2       71.26       12.99     37.99 o 
  13   7   2       52.80       69.05     45.38 o 
  14   7   2        7.02      -30.59     36.74 o 
 -13   8   2       22.23       18.93     42.78 o 
 -12   8   2       17.66       31.19     39.64 o 
 -11   8   2       32.35      137.91     45.93 o 
 -10   8   2      397.92      534.47     72.11 o 
  -9   8   2      228.27      219.77     48.02 o 
  -8   8   2     2731.77     2599.65    123.72 o 
  -7   8   2     1650.39     1652.40     96.03 o 
  -6   8   2     3175.23     3064.22    126.32 o 
  -5   8   2     2640.04     2742.19    114.70 o 
  -4   8   2     2781.73     2755.76    110.10 o 
  -3   8   2     2324.03     2189.82     93.18 o 
  -2   8   2     5006.40     4789.59    100.94 o 
  -1   8   2      546.82      531.12     34.55 o 
   0   8   2     1174.01     1085.80     28.98 o 
   1   8   2     1628.61     1556.34     50.25 o 
   2   8   2     6613.49     6464.29    169.57 o 
   3   8   2     1899.30     2099.28     60.21 o 
   4   8   2     4303.42     4114.03     87.73 o 
   5   8   2      329.39      424.50     31.15 o 
   6   8   2      362.12      372.30     29.76 o 
   7   8   2     2256.43     2388.32     67.02 o 
   8   8   2      825.71      847.12     59.36 o 
   9   8   2      226.40      265.68     41.92 o 
  10   8   2      330.13      278.72     33.83 o 
  11   8   2      376.82      424.84     65.80 o 
  12   8   2      565.90      632.48     80.72 o 
  13   8   2      941.75      890.13     99.27 o 
  14   8   2      568.48      524.26     83.00 o 
 -12   9   2      250.63      260.03     60.99 o 
 -11   9   2      841.58      789.28     92.30 o 
 -10   9   2      650.16      571.95     80.06 o 
  -9   9   2       55.37       52.29     37.31 o 
  -8   9   2       22.66       56.77     33.56 o 
  -7   9   2       35.83       79.68     35.14 o 
  -6   9   2       64.57       43.62     31.66 o 
  -5   9   2     1179.85     1240.50     81.09 o 
  -4   9   2      762.23      719.10     67.70 o 
  -3   9   2        7.08       39.41     24.85 o 
  -2   9   2       53.84       39.99     24.00 o 
  -1   9   2       37.09       38.60     15.16 o 
   0   9   2     2482.08     2564.45     49.38 o 
   1   9   2      892.38      909.36     41.19 o 
   2   9   2      411.01      397.75     31.98 o 
   3   9   2       21.18       26.88     14.06 o 
   4   9   2     1233.26     1157.11     53.88 o 
   5   9   2     6001.42     5677.21    114.18 o 
   6   9   2     1304.61     1179.52     47.69 o 
   7   9   2      230.08      246.09     66.91 o 
   8   9   2      247.50      258.90     53.89 o 
   9   9   2       16.64       12.68     18.60 o 
  10   9   2       29.15       27.67     25.50 o 
  11   9   2      100.39      113.39     45.68 o 
  12   9   2       47.07       -2.84     40.76 o 
  13   9   2        5.33      -45.48     39.76 o 
 -12  10   2       46.16      -24.42     39.74 o 
 -11  10   2      637.26      590.27     83.98 o 
 -10  10   2     1944.49     2259.15    131.35 o 
  -9  10   2     1393.26     1515.33    104.60 o 
  -8  10   2     1398.35     1121.95     88.53 o 
  -7  10   2      546.79      748.62     79.45 o 
  -6  10   2     1117.49     1055.26     79.97 o 
  -5  10   2      689.65      721.70     74.09 o 
  -4  10   2     2942.30     2749.82    120.43 o 
  -3  10   2      124.79      154.82     36.79 o 
  -2  10   2      509.73      518.22     58.23 o 
  -1  10   2      112.70      133.87     22.40 o 
   0  10   2      265.10      295.74     15.01 o 
   1  10   2     2706.56     2657.38     74.90 o 
   2  10   2     4062.27     3668.65     90.19 o 
   3  10   2     5119.21     5233.61    114.32 o 
   4  10   2     2999.60     2941.50     78.42 o 
   5  10   2     1792.74     2082.75    142.47 o 
   6  10   2      443.12      462.76     36.98 o 
   7  10   2      705.74      782.89     44.27 o 
   8  10   2      132.76      152.01     21.96 o 
   9  10   2     1534.81     1433.94     62.09 o 
  10  10   2     1536.38     1361.77     94.30 o 
  11  10   2      296.55      122.69     45.91 o 
  12  10   2      203.29      139.02     53.21 o 
  13  10   2       19.59        6.51     40.41 o 
 -11  11   2      109.95      145.62     53.86 o 
 -10  11   2      405.65      396.60     70.10 o 
  -9  11   2      499.39      308.72     61.05 o 
  -8  11   2      704.16      653.16     83.57 o 
  -7  11   2      597.96      463.04     66.71 o 
  -6  11   2      384.23      321.40     56.72 o 
  -5  11   2      167.06      174.77     44.58 o 
  -4  11   2      501.62      624.88     71.39 o 
  -3  11   2       94.51       55.95     33.04 o 
  -2  11   2      593.22      677.30     68.15 o 
  -1  11   2      317.72      348.86     34.49 o 
   0  11   2      663.85      649.08     45.50 o 
   1  11   2       91.96       89.84     12.04 o 
   2  11   2      232.80      183.90     22.02 o 
   3  11   2     1709.75     1562.57     74.05 o 
   4  11   2      287.58      240.06     30.04 o 
   5  11   2       54.80       22.86     14.44 o 
   6  11   2        7.55       20.07     14.26 o 
   7  11   2      561.81      533.75     46.74 o 
   8  11   2       43.22        0.27     14.70 o 
   9  11   2      150.05      122.11     22.32 o 
  10  11   2       23.39       -1.31     33.35 o 
  11  11   2       12.61       -6.78     39.35 o 
  12  11   2      108.83      129.45     49.70 o 
 -11  12   2      291.35      349.03     73.01 o 
 -10  12   2     1069.31     1205.12    118.92 o 
  -9  12   2     1414.09     1458.58    110.68 o 
  -8  12   2      288.38      240.42     54.58 o 
  -7  12   2        2.25       34.25     35.51 o 
  -6  12   2      683.96      590.48     73.08 o 
  -5  12   2      401.95      422.33     62.30 o 
  -4  12   2      691.41      556.67     69.24 o 
  -3  12   2     2992.74     3085.21    135.65 o 
  -2  12   2     1058.70     1082.18     81.31 o 
  -1  12   2      440.79      384.73     55.43 o 
   0  12   2     4831.84     4663.17    170.35 o 
   1  12   2     4530.14     4321.36    108.97 o 
   2  12   2     5225.71     5333.79     92.42 o 
   3  12   2     5026.78     4886.99     95.87 o 
   4  12   2     2004.59     2122.65     56.14 o 
   5  12   2      131.61      151.49     21.15 o 
   6  12   2        5.14       17.53     17.53 o 
   7  12   2      212.68      191.30     24.08 o 
   8  12   2     1247.31     1223.42     47.54 o 
   9  12   2      380.14      366.02     65.63 o 
  10  12   2      529.14      500.64     70.28 o 
  11  12   2       57.60       58.23     44.17 o 
  12  12   2      115.83      185.58     54.23 o 
 -10  13   2      107.75      109.49     51.67 o 
  -9  13   2      200.55       24.78     42.47 o 
  -8  13   2      108.95       95.19     44.93 o 
  -7  13   2        4.09      -35.51     29.71 o 
  -6  13   2      126.97      180.32     48.25 o 
  -5  13   2      111.69      144.45     45.90 o 
  -4  13   2     2109.95     1997.57    114.54 o 
  -3  13   2        3.04       -1.68     29.87 o 
  -2  13   2       16.02       53.26     35.33 o 
  -1  13   2      141.01      115.39     40.30 o 
   0  13   2      276.62      230.58     32.64 o 
   1  13   2      496.01      491.13     44.21 o 
   2  13   2        0.23       21.98     19.92 o 
   3  13   2       74.13       76.81     23.64 o 
   4  13   2       40.57       50.14     16.27 o 
   5  13   2      153.75      137.64     21.60 o 
   6  13   2      206.42      142.31     22.68 o 
   7  13   2       16.80       20.53     17.05 o 
   8  13   2      168.16      204.65     26.41 o 
   9  13   2      430.66      408.62     68.13 o 
  10  13   2        5.35       50.70     40.73 o 
  11  13   2        8.10       27.45     40.94 o 
  -9  14   2      449.82      583.82     88.80 o 
  -8  14   2      919.99      798.46     96.70 o 
  -7  14   2     2145.99     2139.05    133.03 o 
  -6  14   2     1170.23     1164.43    107.97 o 
  -5  14   2      290.22      262.43     58.85 o 
  -4  14   2      802.99      684.66     82.11 o 
  -3  14   2     1665.76     1714.89    108.92 o 
  -2  14   2     2912.91     2737.34    134.89 o 
  -1  14   2      701.10      588.03     72.91 o 
   0  14   2      356.96      482.60     69.68 o 
   1  14   2      978.68      865.13     60.31 o 
   2  14   2      874.71     1077.65     82.44 o 
   3  14   2      256.38      232.38     34.44 o 
   4  14   2      929.82      837.42     60.07 o 
   5  14   2       84.89       52.85     27.05 o 
   6  14   2      197.06      253.75     28.24 o 
   7  14   2      406.38      505.79     37.73 o 
   8  14   2     1095.35     1008.69     64.44 o 
   9  14   2      530.16      541.53     73.34 o 
  10  14   2      260.38      274.74     62.75 o 
  -8  15   2       31.63       -9.93     42.40 o 
  -7  15   2      355.49      299.98     66.66 o 
  -6  15   2      326.03      352.74     71.03 o 
  -5  15   2      139.14      200.43     54.97 o 
  -4  15   2       17.19       41.49     38.70 o 
  -3  15   2        4.69       16.67     37.25 o 
  -2  15   2      117.86      104.08     45.06 o 
  -1  15   2      513.27      561.86     75.34 o 
   0  15   2     1133.35      953.65     96.25 o 
   1  15   2      666.78      834.80     60.54 o 
   2  15   2        7.48       -3.53     20.50 o 
   3  15   2     1065.49     1119.96     71.25 o 
   4  15   2      981.51      891.80     60.84 o 
   5  15   2        1.53       -7.63     35.05 o 
   6  15   2        2.47      -13.00     20.30 o 
   7  15   2        1.49      -11.23     23.04 o 
   8  15   2       10.18      -21.68     31.72 o 
   9  15   2      249.06      301.58     61.60 o 
  -7  16   2      328.00      447.76     83.49 o 
  -6  16   2      919.76     1015.88    112.93 o 
  -5  16   2      892.16      924.07    108.90 o 
  -4  16   2      218.89      166.96     53.49 o 
  -3  16   2      221.05      224.37     61.53 o 
  -2  16   2      184.79      141.62     52.64 o 
  -1  16   2      657.94      712.53     90.25 o 
   0  16   2      665.00      562.34     77.30 o 
   1  16   2      590.88      567.14     78.15 o 
   2  16   2     1022.57     1074.94     71.82 o 
   3  16   2      814.10      888.93     78.41 o 
   4  16   2     1003.44     1082.52    129.88 o 
   5  16   2     1087.02      938.74     64.35 o 
   6  16   2     1356.01     1562.03     73.99 o 
   7  16   2     1198.01     1484.26    103.40 o 
  -5  17   2        7.24       52.69     48.67 o 
  -4  17   2       81.35      100.03     55.07 o 
  -3  17   2       62.86       33.78     45.25 o 
  -2  17   2       10.33       -1.51     40.40 o 
  -1  17   2        0.38        5.42     39.05 o 
   0  17   2       41.25       78.12     47.19 o 
   1  17   2       39.27       55.68     42.34 o 
   2  17   2       14.86       51.40     41.42 o 
   3  17   2      258.27      320.13     44.36 o 
   4  17   2      115.49      150.31     35.17 o 
   5  17   2       31.82       57.25     29.84 o 
   6  17   2       36.67       -4.72     26.16 o 
  -3  18   2       70.50       60.19     51.57 o 
  -2  18   2       23.94      -57.89     38.59 o 
  -1  18   2      108.67       62.81     46.51 o 
   0  18   2      516.16      612.10     89.67 o 
   1  18   2     1816.26     2231.10    141.91 o 
   2  18   2     2365.66     2901.96    163.35 o 
   3  18   2      577.58      614.75     84.86 o 
   4  18   2      195.77      142.24     96.29 o 
   5  18   2      143.05       65.59     33.29 o 
  -4 -18   3      108.16      160.79     55.92 o 
  -3 -18   3      503.98      527.95     81.38 o 
  -2 -18   3      708.33      789.51     97.96 o 
  -1 -18   3      405.31      400.89     74.08 o 
   0 -18   3       77.15       42.13     43.44 o 
   1 -18   3      161.45      155.85     56.60 o 
   2 -18   3       55.39      127.15     55.67 o 
   3 -18   3       82.21       39.59     48.60 o 
  -6 -17   3      581.77      558.12     82.58 o 
  -5 -17   3      617.70      684.89     90.85 o 
  -4 -17   3      685.55      822.12     96.19 o 
  -3 -17   3      499.35      460.90     77.17 o 
  -2 -17   3      422.15      525.26     80.09 o 
  -1 -17   3      329.23      388.89     70.89 o 
   0 -17   3     1312.83     1355.61    130.69 o 
   1 -17   3     1197.21     1245.98    121.26 o 
   2 -17   3     1008.85      916.46    107.53 o 
   3 -17   3      130.86      142.93     56.02 o 
   4 -17   3      202.39      156.76     58.41 o 
   5 -17   3      418.43      614.06     96.34 o 
  -8 -16   3       52.86      196.18     55.84 o 
  -7 -16   3      217.39      353.69     68.22 o 
  -6 -16   3       75.86      108.27     47.53 o 
  -5 -16   3       38.94       69.16     41.65 o 
  -4 -16   3       24.42       63.06     38.69 o 
  -3 -16   3      301.37      267.62     57.07 o 
  -2 -16   3       10.48       16.26     35.53 o 
  -1 -16   3      221.75      198.67     53.87 o 
   0 -16   3       20.79       13.69     37.35 o 
   1 -16   3      387.23      375.14     69.53 o 
   2 -16   3      479.27      511.73     79.47 o 
   3 -16   3        4.67       -4.02     38.07 o 
   4 -16   3      357.51      301.64     69.80 o 
   5 -16   3     1015.94      782.02     98.00 o 
   6 -16   3      195.48      195.05     63.64 o 
   7 -16   3      102.65       91.18     53.85 o 
  -9 -15   3      223.05      245.50     41.47 o 
  -8 -15   3      626.42      639.42    163.52 o 
  -7 -15   3      775.78      981.93    100.12 o 
  -6 -15   3     1710.70     1662.77    111.19 o 
  -5 -15   3     3210.01     3019.36    148.86 o 
  -4 -15   3     2720.17     2697.82    139.11 o 
  -3 -15   3      383.61      399.09     64.02 o 
  -2 -15   3       23.32       32.68     34.73 o 
  -1 -15   3        7.90       -1.84     30.15 o 
   0 -15   3      796.90      745.65     89.34 o 
   1 -15   3     2017.78     1809.95    117.76 o 
   2 -15   3     1078.50     1082.17    106.08 o 
   3 -15   3       34.99       61.74     41.80 o 
   4 -15   3       63.55       49.17     43.92 o 
   5 -15   3      125.58      183.47     57.22 o 
   6 -15   3      566.65      605.66     85.71 o 
   7 -15   3      898.45     1224.49    123.58 o 
   8 -15   3      526.22      610.50     93.98 o 
 -10 -14   3       48.78       46.77     42.56 o 
  -9 -14   3       10.72       25.05     26.32 o 
  -8 -14   3       73.73       27.92     24.85 o 
  -7 -14   3      120.15      118.51     28.63 o 
  -6 -14   3        0.83      -17.82     19.00 o 
  -5 -14   3       96.44      107.17     40.08 o 
  -4 -14   3        3.75       -0.29     27.66 o 
  -3 -14   3       84.76       94.09     38.42 o 
  -2 -14   3        6.23      -20.13     25.31 o 
  -1 -14   3       29.84       13.94     32.28 o 
   0 -14   3      192.10      155.89     49.20 o 
   1 -14   3      211.26      156.50     50.30 o 
   2 -14   3      188.86      208.17     54.08 o 
   3 -14   3      334.74      274.69     58.94 o 
   4 -14   3        5.14       -7.59     32.60 o 
   5 -14   3      181.53      120.93     45.94 o 
   6 -14   3      454.21      325.01     65.13 o 
   7 -14   3      248.56      268.00     63.03 o 
   8 -14   3       91.94      133.53     53.26 o 
   9 -14   3       15.65      -31.18     42.14 o 
 -11 -13   3      714.50      541.27     80.26 o 
 -10 -13   3     2154.19     2356.79    130.86 o 
  -9 -13   3     1471.32     1597.29     84.77 o 
  -8 -13   3      267.02      327.62     40.70 o 
  -7 -13   3      927.69      993.57     63.36 o 
  -6 -13   3      794.27      774.42     54.42 o 
  -5 -13   3      461.31      528.28     34.84 o 
  -4 -13   3      124.46       76.47     20.80 o 
  -3 -13   3      517.50      570.97     70.38 o 
  -2 -13   3      162.61      245.13     51.94 o 
  -1 -13   3       67.60       79.71     39.11 o 
   0 -13   3        2.51        2.66     32.60 o 
   1 -13   3      115.76       75.01     37.59 o 
   2 -13   3     2861.10     2665.09    133.30 o 
   3 -13   3     2001.16     2023.87    115.72 o 
   4 -13   3     2890.93     2650.59    134.61 o 
   5 -13   3     1552.38     1692.95    109.53 o 
   6 -13   3      357.37      439.63     69.58 o 
   7 -13   3      323.28      433.66     73.03 o 
   8 -13   3      530.24      596.94     83.22 o 
   9 -13   3      226.18      333.42     67.15 o 
  10 -13   3       18.00       19.81     45.06 o 
 -11 -12   3       40.34       25.64     36.89 o 
 -10 -12   3       79.66       38.03     37.35 o 
  -9 -12   3      233.53      264.72     66.24 o 
  -8 -12   3       53.99       28.91     42.60 o 
  -7 -12   3      200.97      182.10     31.37 o 
  -6 -12   3        6.59       23.44     27.05 o 
  -5 -12   3       32.30       29.70     14.78 o 
  -4 -12   3      546.75      688.80     39.48 o 
  -3 -12   3      871.06      876.72    104.66 o 
  -2 -12   3     1001.71     1008.32     45.69 o 
  -1 -12   3        0.79      -16.50     27.01 o 
   0 -12   3      163.86       94.68     39.33 o 
   1 -12   3      333.28      274.06     55.46 o 
   2 -12   3       97.14      141.05     42.95 o 
   3 -12   3      138.66      139.93     42.23 o 
   4 -12   3       20.48       14.19     32.66 o 
   5 -12   3       85.35      139.18     43.63 o 
   6 -12   3      549.77      458.97     68.68 o 
   7 -12   3       67.71       26.45     38.26 o 
   8 -12   3      535.04      586.34     78.94 o 
   9 -12   3      564.77      632.84     84.01 o 
  10 -12   3      221.00      164.27     54.01 o 
  11 -12   3       18.20       -7.56     40.49 o 
 -12 -11   3      457.50      312.84     64.18 o 
 -11 -11   3      287.77      219.05     54.87 o 
 -10 -11   3        1.59       40.65     34.59 o 
  -9 -11   3      572.11      552.42     69.57 o 
  -8 -11   3      705.11      697.49     80.08 o 
  -7 -11   3     2048.94     2109.27     75.26 o 
  -6 -11   3      856.27      915.79     38.67 o 
  -5 -11   3     1420.03     1502.00     45.99 o 
  -4 -11   3     2423.94     2028.54     66.97 o 
  -3 -11   3     1822.91     1708.53    114.14 o 
  -2 -11   3      575.18      473.98     34.35 o 
  -1 -11   3     1249.55     1328.14     47.71 o 
   0 -11   3     2916.51     2996.39    130.43 o 
   1 -11   3     1714.94     1829.76    102.79 o 
   2 -11   3    10869.77     9521.37    264.79 o 
   3 -11   3     6119.21     6198.45    200.93 o 
   4 -11   3      691.18      614.67     70.57 o 
   5 -11   3      307.69      308.73     53.82 o 
   6 -11   3     1293.58     1374.98     92.77 o 
   7 -11   3      264.35      234.18     52.51 o 
   8 -11   3      494.86      713.83     81.40 o 
   9 -11   3       76.04      102.50     43.50 o 
  10 -11   3      269.23      409.39     68.73 o 
  11 -11   3      321.97      267.67     62.86 o 
  12 -11   3      760.18      728.58     94.40 o 
 -12 -10   3      185.36      108.00     47.79 o 
 -11 -10   3      266.90      328.32     65.44 o 
 -10 -10   3       30.34      -14.22     29.12 o 
  -9 -10   3      819.41      754.89     78.67 o 
  -8 -10   3       24.67        8.59     17.84 o 
  -7 -10   3      678.51      641.79     48.05 o 
  -6 -10   3      183.23      208.90     22.07 o 
  -5 -10   3      200.81      221.53     21.64 o 
  -4 -10   3      588.34      628.48     32.68 o 
  -3 -10   3      564.53      657.39     29.73 o 
  -2 -10   3       83.21      106.04     18.70 o 
  -1 -10   3       24.26       30.87     16.18 o 
   0 -10   3     3090.64     2658.21     86.82 o 
   1 -10   3     1705.26     1615.91     72.53 o 
   2 -10   3      327.73      405.30     54.42 o 
   3 -10   3        5.69       55.68     31.16 o 
   4 -10   3     3289.35     2977.28    126.48 o 
   5 -10   3      710.19      696.94     73.22 o 
   6 -10   3       65.04       20.47     29.46 o 
   7 -10   3        3.05       -4.29     27.42 o 
   8 -10   3      624.95      562.17     71.33 o 
   9 -10   3     1699.03     1680.22    106.33 o 
  10 -10   3      755.61      587.01     77.66 o 
  11 -10   3      290.57      454.19     73.84 o 
  12 -10   3       41.84       89.27     49.73 o 
 -13  -9   3      473.18      483.70     78.49 o 
 -12  -9   3      249.78      215.63     57.05 o 
 -11  -9   3      715.52      811.01     89.31 o 
 -10  -9   3      150.11      132.26     43.55 o 
  -9  -9   3      699.35      719.98     76.63 o 
  -8  -9   3     1934.97     1900.47     71.27 o 
  -7  -9   3     3369.81     3532.76     95.59 o 
  -6  -9   3     5008.80     5128.90     88.67 o 
  -5  -9   3     3613.77     3643.87     69.87 o 
  -4  -9   3      523.43      523.30     28.48 o 
  -3  -9   3      193.00      148.67     16.27 o 
  -2  -9   3     1130.97     1312.06     45.47 o 
  -1  -9   3     2032.76     2019.02     55.18 o 
   0  -9   3     2022.00     2051.29     52.50 o 
   1  -9   3     7330.98     7129.31    118.75 o 
   2  -9   3        2.08       16.44     23.71 o 
   3  -9   3      476.10      598.60     60.80 o 
   4  -9   3     1834.60     1894.63     95.86 o 
   5  -9   3     2525.56     2480.28    111.39 o 
   6  -9   3     4752.00     4443.28    158.97 o 
   7  -9   3     1667.98     1717.71     97.80 o 
   8  -9   3      949.62      965.36     76.30 o 
   9  -9   3      237.21      214.00     48.33 o 
  10  -9   3      168.82      183.65     48.43 o 
  11  -9   3      357.20      278.49     58.60 o 
  12  -9   3     1186.29     1369.65    119.63 o 
  13  -9   3     1049.80     1232.95    117.25 o 
 -13  -8   3       18.21      -11.62     37.38 o 
 -12  -8   3        0.77      -13.73     33.45 o 
 -11  -8   3      105.20       55.95     38.75 o 
 -10  -8   3      254.41      313.52     55.99 o 
  -9  -8   3       11.96       -6.98     27.48 o 
  -8  -8   3       64.94      148.38     39.62 o 
  -7  -8   3      491.27      575.45     29.97 o 
  -6  -8   3     2511.92     2144.48     56.90 o 
  -5  -8   3      262.25      317.39     22.21 o 
  -4  -8   3       48.63       34.84     10.52 o 
  -3  -8   3      686.05      782.91     28.10 o 
  -2  -8   3     1781.36     1847.52     64.78 o 
  -1  -8   3      164.31      213.73     20.36 o 
   0  -8   3      811.48      962.12     51.08 o 
   1  -8   3       32.59       87.10     32.61 o 
   2  -8   3       91.64       84.42     10.56 o 
   3  -8   3       18.24       34.62     22.74 o 
   4  -8   3      127.37      173.64     36.66 o 
   5  -8   3      110.33       99.35     31.69 o 
   6  -8   3      148.24      138.62     37.03 o 
   7  -8   3      410.14      413.14     56.80 o 
   8  -8   3      268.63      218.73     45.81 o 
   9  -8   3      278.36      289.02     51.05 o 
  10  -8   3      442.60      340.97     58.30 o 
  11  -8   3       18.11       63.73     38.34 o 
  12  -8   3       24.21       21.25     37.94 o 
  13  -8   3       36.64       20.29     41.52 o 
 -14  -7   3        7.15        0.61     38.96 o 
 -13  -7   3      300.83      348.78     68.39 o 
 -12  -7   3      294.21      198.92     54.65 o 
 -11  -7   3     1140.14      983.28     93.92 o 
 -10  -7   3      529.06      483.54     65.83 o 
  -9  -7   3      400.99      390.10     57.55 o 
  -8  -7   3      140.57      132.59     37.03 o 
  -7  -7   3     1161.00     1353.52     45.59 o 
  -6  -7   3     3594.23     3800.71     68.19 o 
  -5  -7   3     3309.42     2838.06     55.22 o 
  -4  -7   3     2296.38     2891.04     77.80 o 
  -3  -7   3      884.44      794.64     27.63 o 
  -2  -7   3     1158.21     1067.36     29.93 o 
  -1  -7   3     1598.05     1266.99     42.47 o 
   0  -7   3     3983.06     4388.11     80.41 o 
   1  -7   3    22050.39    20701.10    232.05 o 
   2  -7   3    10750.79    11000.42    129.23 o 
   3  -7   3     3367.87     3086.91    109.03 o 
   4  -7   3     2911.69     2669.36     54.71 o 
   5  -7   3     1828.50     1820.81     45.76 o 
   6  -7   3     4868.53     4764.90    123.85 o 
   7  -7   3     5407.28     5539.21    108.86 o 
   8  -7   3     1586.34     1525.23     88.32 o 
   9  -7   3      415.49      523.12     65.77 o 
  10  -7   3       78.15       62.81     35.05 o 
  11  -7   3       19.63       19.95     33.04 o 
  12  -7   3      350.41      337.34     60.79 o 
  13  -7   3      291.24      417.27     69.69 o 
 -14  -6   3       63.11      129.53     52.54 o 
 -13  -6   3       25.53        9.98     34.20 o 
 -12  -6   3        0.06      -18.63     32.57 o 
 -11  -6   3      398.20      238.72     53.30 o 
 -10  -6   3      157.75      108.60     38.53 o 
  -9  -6   3     1992.69     2167.05    110.16 o 
  -8  -6   3     4631.58     4550.59    155.98 o 
  -7  -6   3      839.27      982.94     37.49 o 
  -6  -6   3       46.76       45.34     10.71 o 
  -5  -6   3      133.80       85.26     11.70 o 
  -4  -6   3      896.98      809.51     25.92 o 
  -3  -6   3     1383.62     1661.58     36.45 o 
  -2  -6   3      702.54      845.11     24.14 o 
  -1  -6   3        9.23        3.96      6.18 o 
   0  -6   3      333.03      336.69     15.36 o 
   1  -6   3     3370.01     3905.63     55.32 o 
   2  -6   3      580.48      666.02     17.29 o 
   3  -6   3     3015.34     3116.09     59.34 o 
   4  -6   3     1805.59     1650.85     40.99 o 
   5  -6   3      364.59      384.63     33.34 o 
   6  -6   3       83.61      215.27     42.49 o 
   7  -6   3     3268.19     3145.11     96.94 o 
   8  -6   3      795.66      723.93     67.82 o 
   9  -6   3      692.98      651.55     68.09 o 
  10  -6   3      388.98      371.08     56.56 o 
  11  -6   3      142.51       44.11     35.12 o 
  12  -6   3       57.21       41.26     35.21 o 
  13  -6   3      740.10      853.59     65.35 o 
  14  -6   3      559.91      724.49     90.87 o 
 -14  -5   3      296.40      339.67     70.70 o 
 -13  -5   3     1028.16      969.19    101.20 o 
 -12  -5   3      220.00      168.72     48.93 o 
 -11  -5   3      191.51      239.30     51.93 o 
 -10  -5   3      379.57      305.35     53.50 o 
  -9  -5   3     1122.44     1156.80     81.23 o 
  -8  -5   3      264.44      214.36     39.56 o 
  -7  -5   3      985.38      946.00     34.86 o 
  -6  -5   3     1417.97     1456.14     41.38 o 
  -5  -5   3     6443.89     6319.87     89.78 o 
  -4  -5   3     2286.63     2342.29     43.50 o 
  -3  -5   3     2216.68     2037.49     38.88 o 
  -2  -5   3     9747.95    10230.43    109.14 o 
  -1  -5   3     6852.48     6285.66     84.14 o 
   0  -5   3     4997.31     5179.62     69.80 o 
   1  -5   3     1117.16      990.67     21.78 o 
   2  -5   3     2327.56     2096.68     33.86 o 
   3  -5   3      983.08      797.61     25.47 o 
   4  -5   3     5498.04     4745.28     84.43 o 
   5  -5   3    11142.56    11350.92    175.21 o 
   6  -5   3     2281.93     2028.79     54.42 o 
   7  -5   3     3005.84     3143.96    115.07 o 
   8  -5   3     1318.95     1458.75     79.69 o 
   9  -5   3      599.64      653.18     64.78 o 
  10  -5   3      776.32      771.14     48.32 o 
  11  -5   3      527.45      561.34     44.92 o 
  12  -5   3     2845.22     3076.68     97.25 o 
  13  -5   3     1479.63     1584.75     77.88 o 
  14  -5   3     1558.34     2015.87    124.83 o 
 -14  -4   3      361.33      370.41     70.93 o 
 -13  -4   3       97.78       43.87     38.41 o 
 -12  -4   3       18.65       32.31     31.06 o 
 -11  -4   3       26.47       -8.16     29.82 o 
 -10  -4   3       13.91       40.17     30.76 o 
  -9  -4   3     1521.58     1444.66     86.08 o 
  -8  -4   3      794.59      950.54     37.12 o 
  -7  -4   3       32.27       24.94     11.11 o 
  -6  -4   3       35.53       34.26     17.21 o 
  -5  -4   3      292.72      275.50     17.96 o 
  -4  -4   3     2425.60     2521.10     60.03 o 
  -3  -4   3     1317.72     1387.76     25.68 o 
  -2  -4   3     6284.23     5818.70     92.94 o 
  -1  -4   3     3410.82     3748.08     65.28 o 
   0  -4   3     3918.75     4054.43     92.76 o 
   1  -4   3     1211.37     1260.75     27.49 o 
   2  -4   3     1997.60     2283.98     35.62 o 
   3  -4   3     1315.26     1408.77     35.06 o 
   4  -4   3     8159.95     8245.56    130.00 o 
   5  -4   3      348.23      419.80     39.63 o 
   6  -4   3     1459.35     1498.23     68.19 o 
   7  -4   3     7787.54     7723.87    200.01 o 
   8  -4   3     6727.20     6949.65    190.84 o 
   9  -4   3     1196.44     1117.94     71.29 o 
  10  -4   3      850.96      871.11     75.45 o 
  11  -4   3        0.13       -5.64     14.85 o 
  12  -4   3       13.41      -11.99     16.60 o 
  13  -4   3       36.05       34.08     25.28 o 
  14  -4   3      455.58      470.12     71.16 o 
 -14  -3   3     1075.24     1147.39    107.80 o 
 -13  -3   3      410.24      517.05     76.39 o 
 -12  -3   3        1.61      -19.60     27.46 o 
 -11  -3   3       14.73       17.50     29.22 o 
 -10  -3   3      113.40       43.74     31.95 o 
  -9  -3   3     1143.24     1208.28     78.06 o 
  -8  -3   3     4997.30     4480.95    160.91 o 
  -7  -3   3     8095.96     8076.26    132.56 o 
  -6  -3   3     3546.62     3148.77     62.85 o 
  -5  -3   3    13182.24    14033.67    274.80 o 
  -4  -3   3     3256.13     3025.86     46.78 o 
  -3  -3   3     1046.84     1111.75     20.79 o 
  -2  -3   3     3737.11     3734.75     56.20 o 
  -1  -3   3     3805.23     3990.39     56.32 o 
   0  -3   3      667.45      625.12     30.71 o 
   1  -3   3      243.27      321.00     25.40 o 
   2  -3   3     2855.22     2533.84     38.36 o 
   3  -3   3    15393.18    15195.79    239.03 o 
   4  -3   3     9017.32     8814.77    136.50 o 
   5  -3   3    23456.15    23502.78    471.47 o 
   6  -3   3     5534.08     5330.24    143.20 o 
   7  -3   3     3346.09     3027.42    103.63 o 
   8  -3   3      823.22      926.62     61.11 o 
   9  -3   3     1384.34     1358.14     54.10 o 
  10  -3   3     2700.60     2634.72     79.15 o 
  11  -3   3      415.17      406.72     31.85 o 
  12  -3   3     1102.55     1260.95     49.75 o 
  13  -3   3      120.80      129.36     30.03 o 
  14  -3   3        3.33      -25.24     23.34 o 
 -14  -2   3       36.46       27.29     38.87 o 
 -13  -2   3        0.49      -25.36     31.11 o 
 -12  -2   3       58.80       20.85     35.86 o 
 -11  -2   3        8.86       -5.84     26.95 o 
 -10  -2   3      252.64      252.98     47.42 o 
  -9  -2   3      460.16      425.17     30.53 o 
  -8  -2   3     1110.01     1216.97     45.48 o 
  -7  -2   3       17.68       21.97     10.74 o 
  -6  -2   3      170.83      218.96     20.27 o 
  -5  -2   3      347.55      285.75     32.04 o 
  -4  -2   3       79.69       81.47      7.40 o 
  -3  -2   3       27.38       42.51      9.71 o 
  -2  -2   3      283.25      277.17     15.50 o 
  -1  -2   3        1.59       -8.94      5.96 o 
   0  -2   3      207.07      241.68     10.63 o 
   1  -2   3      288.82      363.49     15.05 o 
   2  -2   3     2671.07     2550.24     38.09 o 
   3  -2   3      386.43      390.53     18.34 o 
   4  -2   3       46.04       30.04     13.17 o 
   5  -2   3      630.08      712.06     40.28 o 
   6  -2   3     3993.66     4037.72    114.07 o 
   7  -2   3      448.93      474.03     43.23 o 
   8  -2   3      784.42      871.61     40.36 o 
   9  -2   3       10.81      -10.63     14.45 o 
  10  -2   3       10.29      -11.50     15.89 o 
  11  -2   3        9.67       21.49     20.18 o 
  12  -2   3      516.60      491.14     35.82 o 
  13  -2   3       11.27       21.20     25.55 o 
  14  -2   3        5.74       -6.75     36.30 o 
  15  -2   3       80.92       96.14     50.28 o 
 -15  -1   3      605.46      574.38     84.06 o 
 -14  -1   3      927.09      893.23     95.84 o 
 -13  -1   3      493.42      353.31     62.85 o 
 -12  -1   3      668.87      667.91     75.79 o 
 -11  -1   3     1112.44     1070.02     80.48 o 
 -10  -1   3      628.39      633.81     67.08 o 
  -9  -1   3      831.54      791.17     47.25 o 
  -8  -1   3     5361.23     5081.32     97.90 o 
  -7  -1   3     8775.87     8938.23    144.01 o 
  -6  -1   3     1760.68     1603.47     41.38 o 
  -5  -1   3     2533.05     2566.21     51.12 o 
  -4  -1   3      418.48      312.08     13.25 o 
  -3  -1   3     1602.78     1646.63     40.65 o 
  -2  -1   3      264.25      412.39     19.31 o 
  -1  -1   3     4650.23     4834.23     51.59 o 
   0  -1   3       13.87        3.85      4.48 o 
   1  -1   3       45.62       54.22      7.24 o 
   2  -1   3     1877.58     1798.23     35.54 o 
   3  -1   3    16036.27    16813.42    325.16 o 
   4  -1   3     8344.97     8404.04    128.70 o 
   5  -1   3    12398.05    12373.87    204.46 o 
   6  -1   3    21644.69    21869.97    310.27 o 
   7  -1   3     1549.68     1340.02     53.82 o 
   8  -1   3      421.90      469.00     32.87 o 
   9  -1   3      407.32      465.52     34.35 o 
  10  -1   3       20.74        0.94     15.58 o 
  11  -1   3     1146.22     1171.59    161.26 o 
  12  -1   3     1506.18     1687.48     56.29 o 
  13  -1   3      935.37      938.56     62.87 o 
  14  -1   3      270.62      351.33     67.65 o 
  15  -1   3       10.84      -20.00     38.93 o 
 -15   0   3       87.89       81.71     48.69 o 
 -14   0   3        0.85       36.84     37.72 o 
 -13   0   3       95.24       49.06     36.12 o 
 -12   0   3       36.06       15.01     30.22 o 
 -11   0   3     1608.91     1600.41     94.29 o 
 -10   0   3     4391.68     4053.27    145.98 o 
  -9   0   3     3593.19     3459.29     80.40 o 
  -8   0   3       35.34       48.86     14.36 o 
  -7   0   3       71.48       91.71     15.20 o 
  -6   0   3        1.00       -8.57     12.92 o 
  -5   0   3       31.91       92.89     19.96 o 
  -4   0   3       19.41       34.09      9.27 o 
  -3   0   3     8677.26     8941.33    134.24 o 
  -2   0   3     1241.30     1205.79     39.81 o 
  -1   0   3     4993.82     5574.12     69.19 o 
   0   0   3     1331.34     1228.86     20.75 o 
   1   0   3      202.79      208.64      8.15 o 
   2   0   3    10281.21    10513.33    119.33 o 
   3   0   3     1958.50     1964.44     38.64 o 
   4   0   3     1103.97     1252.35     50.46 o 
   5   0   3     1965.93     2320.56     77.74 o 
   6   0   3     3175.50     3608.60    108.26 o 
   7   0   3       88.58      108.01     23.41 o 
   8   0   3       29.42       39.70     20.35 o 
   9   0   3       74.98       80.80     25.55 o 
  10   0   3      856.85      900.19     64.58 o 
  11   0   3      665.06      624.36     63.14 o 
  12   0   3      663.88      637.59     50.03 o 
  13   0   3      508.41      442.64     45.89 o 
  14   0   3      205.74      203.27     57.40 o 
  15   0   3       61.73       44.49     47.91 o 
 -14   1   3      343.42      243.34     58.54 o 
 -13   1   3      430.95      448.99     66.80 o 
 -12   1   3      387.90      396.72     56.70 o 
 -11   1   3       45.38       -5.42     26.24 o 
 -10   1   3       83.59       84.33     20.37 o 
  -9   1   3        2.46      -14.43     16.43 o 
  -8   1   3     3473.53     3621.10    121.72 o 
  -7   1   3     3629.83     3285.89    108.38 o 
  -6   1   3     2060.26     2135.59     79.47 o 
  -5   1   3     4175.44     3712.89    104.27 o 
  -4   1   3     8102.85     8003.48    125.39 o 
  -3   1   3    28360.23    28632.55    379.81 o 
  -2   1   3     1827.74     2079.13     32.34 o 
  -1   1   3     4304.06     4447.18     55.42 o 
   0   1   3      676.92      654.16     19.34 o 
   1   1   3     1641.27     1792.92     28.71 o 
   2   1   3   176953.08   187569.97   3333.17 o 
   3   1   3     7178.10     8056.75    173.13 o 
   4   1   3    10652.09    10242.39    217.39 o 
   5   1   3     1724.69     1762.12     65.51 o 
   6   1   3     3384.69     3113.75     97.80 o 
   7   1   3     1402.09     1407.90     64.69 o 
   8   1   3      511.23      656.16     48.88 o 
   9   1   3     1323.84     1289.31     69.93 o 
  10   1   3      462.17      532.14     55.08 o 
  11   1   3      820.15      819.88     71.19 o 
  12   1   3     1395.33     1509.04     88.38 o 
  13   1   3      325.29      366.54     58.50 o 
  14   1   3     1246.51     1326.85    116.16 o 
  15   1   3      714.56      959.62    108.02 o 
 -14   2   3       32.75       95.08     41.46 o 
 -13   2   3      211.64      167.44     45.73 o 
 -12   2   3      363.04      346.93     55.91 o 
 -11   2   3     1036.71      966.30     72.55 o 
 -10   2   3        9.35       51.18     27.65 o 
  -9   2   3      921.83      866.11     62.35 o 
  -8   2   3      588.52      530.82     49.52 o 
  -7   2   3      293.02      357.65     38.83 o 
  -6   2   3     4373.70     4172.80    116.77 o 
  -5   2   3      634.25      771.33     41.73 o 
  -4   2   3       34.69      108.77     14.94 o 
  -3   2   3       37.20       72.09     13.82 o 
  -2   2   3        8.24       61.04      8.93 o 
  -1   2   3        0.80       -6.11      6.42 o 
   0   2   3      151.38      122.43      9.44 o 
   1   2   3      223.94      305.02      9.70 o 
   2   2   3    18489.14    18746.00    249.96 o 
   3   2   3     1881.08     2368.00     69.88 o 
   4   2   3     3835.42     4017.16    105.62 o 
   5   2   3     3208.54     3602.42    102.20 o 
   6   2   3     2011.83     1811.32     70.16 o 
   7   2   3     1184.12     1048.64     56.11 o 
   8   2   3     1556.00     1637.76     73.33 o 
   9   2   3      440.65      460.17     48.03 o 
  10   2   3       54.06       40.36     25.09 o 
  11   2   3      393.77      377.35     49.80 o 
  12   2   3      526.89      481.02     57.89 o 
  13   2   3      144.23      123.88     46.94 o 
  14   2   3        5.61      -15.25     36.99 o 
  15   2   3       43.69      103.55     51.88 o 
 -14   3   3      472.98      527.19     80.44 o 
 -13   3   3        7.63        6.24     23.22 o 
 -12   3   3       68.50       -3.98     28.42 o 
 -11   3   3      141.56      188.79     40.91 o 
 -10   3   3     3608.17     3744.52    132.07 o 
  -9   3   3     2446.61     2132.33     92.01 o 
  -8   3   3     2366.02     2074.79     84.88 o 
  -7   3   3     5637.95     5460.43    146.22 o 
  -6   3   3     5635.13     6277.11    154.49 o 
  -5   3   3    18451.42    17998.12    354.72 o 
  -4   3   3    12289.14    12745.08    181.94 o 
  -3   3   3     8105.35     7517.68    111.90 o 
  -2   3   3      210.30      203.34      9.75 o 
  -1   3   3      310.20      214.19      9.80 o 
   0   3   3    37533.16    39141.10    414.40 o 
   1   3   3       15.83       37.25     11.88 o 
   2   3   3       33.51       39.05      7.78 o 
   3   3   3     5666.00     5975.23     93.40 o 
   4   3   3     6018.63     5695.75    138.59 o 
   5   3   3     7207.98     7414.06    174.35 o 
   6   3   3     2972.70     2758.05     90.40 o 
   7   3   3     1212.76     1114.42     58.23 o 
   8   3   3     1282.14     1077.74     59.56 o 
   9   3   3     1594.77     1624.74     77.21 o 
  10   3   3     1207.13     1125.62     68.59 o 
  11   3   3      250.13      243.40     42.90 o 
  12   3   3      811.77      886.83     68.17 o 
  13   3   3      913.41      812.10     89.81 o 
  14   3   3      222.06      310.09     67.36 o 
  15   3   3      660.08      910.88    106.85 o 
 -14   4   3        3.79      -52.01     36.98 o 
 -13   4   3       14.59       26.23     38.03 o 
 -12   4   3        6.32       16.64     21.44 o 
 -11   4   3       80.95      106.40     25.86 o 
 -10   4   3      413.82      412.61     38.80 o 
  -9   4   3      653.92      602.50     43.12 o 
  -8   4   3      375.87      368.60     42.33 o 
  -7   4   3      766.68      709.92     46.80 o 
  -6   4   3     1629.05     1686.55     64.08 o 
  -5   4   3       20.27       39.16     10.46 o 
  -4   4   3        1.21       23.42      6.79 o 
  -3   4   3     2112.31     2111.40     41.76 o 
  -2   4   3     1522.01     1898.93     28.47 o 
  -1   4   3     1280.48     1314.39     29.43 o 
   0   4   3      224.06      168.06     11.19 o 
   1   4   3      994.82      961.55     28.59 o 
   2   4   3      940.99     1066.69     45.10 o 
   3   4   3     1524.53     1690.47     39.57 o 
   4   4   3      628.42      649.58     25.34 o 
   5   4   3       53.48       52.82     16.70 o 
   6   4   3     1758.26     1896.46     73.78 o 
   7   4   3     1267.92     1213.37     61.08 o 
   8   4   3      198.23      217.38     33.75 o 
   9   4   3       23.36       30.75     20.09 o 
  10   4   3      611.92      756.80     65.27 o 
  11   4   3        8.50       30.36     25.27 o 
  12   4   3      222.89      208.86     51.06 o 
  13   4   3        0.58      -19.61     36.41 o 
  14   4   3      164.54      110.73     50.69 o 
  15   4   3      221.79      192.03     63.42 o 
 -14   5   3      908.06     1055.47    111.48 o 
 -13   5   3      104.06      137.83     49.71 o 
 -12   5   3        5.53       -6.84     35.15 o 
 -11   5   3       29.75       -7.42     27.97 o 
 -10   5   3      489.63      595.97     43.91 o 
  -9   5   3     6847.59     6796.76    137.42 o 
  -8   5   3     2327.33     2464.76     70.30 o 
  -7   5   3     3569.63     3544.21     85.94 o 
  -6   5   3     1999.95     2099.77     56.64 o 
  -5   5   3      102.49       64.67     12.71 o 
  -4   5   3      203.66      212.10     13.56 o 
  -3   5   3     6765.29     5983.08     81.09 o 
  -2   5   3      276.91      237.10     11.77 o 
  -1   5   3     4900.50     4607.29     54.14 o 
   0   5   3       39.29       41.30      7.43 o 
   1   5   3     6101.67     5842.48     79.30 o 
   2   5   3      250.47      308.51     21.01 o 
   3   5   3    19740.55    19466.28    273.90 o 
   4   5   3    13149.97    13839.03    203.51 o 
   5   5   3     7580.85     7547.63    125.15 o 
   6   5   3     2353.95     2345.72     86.20 o 
   7   5   3      762.13      663.74     48.23 o 
   8   5   3       35.64       45.16     20.90 o 
   9   5   3      661.26      751.79     54.88 o 
  10   5   3     1839.86     1748.79     85.00 o 
  11   5   3      847.52      730.73     66.76 o 
  12   5   3      116.59      154.25     46.59 o 
  13   5   3      112.71       28.63     41.04 o 
  14   5   3      110.16       93.98     47.84 o 
 -14   6   3       98.50      109.64     57.96 o 
 -13   6   3       52.10       29.90     43.65 o 
 -12   6   3      965.72      818.08     89.77 o 
 -11   6   3      704.24      726.81     82.95 o 
 -10   6   3      882.84      890.45     87.68 o 
  -9   6   3      128.74       97.34     21.24 o 
  -8   6   3     1789.26     1622.52    155.83 o 
  -7   6   3      718.83      728.38     37.07 o 
  -6   6   3      227.08      259.23     22.77 o 
  -5   6   3      183.09      217.09     19.34 o 
  -4   6   3       73.68       61.19     11.94 o 
  -3   6   3      744.97      723.98     18.86 o 
  -2   6   3     1502.73     1248.10     27.68 o 
  -1   6   3       14.08       10.68      7.42 o 
   0   6   3       99.12      153.67     12.00 o 
   1   6   3      140.87      141.35     12.48 o 
   2   6   3     1986.68     2416.69     71.71 o 
   3   6   3      404.97      464.32     64.60 o 
   4   6   3      127.81      137.21     16.28 o 
   5   6   3       61.02       97.98     15.39 o 
   6   6   3      636.28      640.65     30.90 o 
   7   6   3      133.87      148.27     29.29 o 
   8   6   3      736.29      730.13     52.80 o 
   9   6   3       80.52       78.27     26.85 o 
  10   6   3        1.78        2.56     23.90 o 
  11   6   3      242.26      273.16     45.25 o 
  12   6   3      155.46      118.44     44.73 o 
  13   6   3        0.30        2.84     39.98 o 
  14   6   3        0.40      -19.91     37.45 o 
 -13   7   3      587.89      668.32     91.11 o 
 -12   7   3       19.46       30.84     39.80 o 
 -11   7   3      670.38      783.10     89.92 o 
 -10   7   3      805.89      780.74     85.36 o 
  -9   7   3      901.99      958.88     89.45 o 
  -8   7   3      618.52      678.93     72.64 o 
  -7   7   3     1909.76     2025.37    103.22 o 
  -6   7   3      940.57      924.22     72.33 o 
  -5   7   3     1422.50     1389.67     97.80 o 
  -4   7   3     5353.18     5253.76     90.75 o 
  -3   7   3     5075.06     4797.31     96.05 o 
  -2   7   3      513.83      483.45     20.63 o 
  -1   7   3     5427.33     5016.79     73.07 o 
   0   7   3      657.87      661.71     28.99 o 
   1   7   3       13.99      113.65     12.34 o 
   2   7   3     1118.67     1244.52     43.37 o 
   3   7   3     6562.44     6066.88    112.49 o 
   4   7   3     3321.99     3734.65     79.30 o 
   5   7   3     1648.81     1532.86     47.34 o 
   6   7   3      849.40     1077.86     40.91 o 
   7   7   3      349.64      418.34     31.06 o 
   8   7   3      295.09      312.11     41.68 o 
   9   7   3     1097.85     1222.83     72.64 o 
  10   7   3      507.65      551.54     58.78 o 
  11   7   3     1062.26     1118.31     75.92 o 
  12   7   3      739.37      587.82     78.96 o 
  13   7   3     1246.83     1249.58    116.69 o 
  14   7   3     1381.10     1230.33    119.86 o 
 -13   8   3       59.64       39.76     43.75 o 
 -12   8   3      166.05      169.87     54.26 o 
 -11   8   3     1104.65     1077.43    106.12 o 
 -10   8   3     1473.35     1374.04     98.50 o 
  -9   8   3      104.44       28.46     31.74 o 
  -8   8   3      137.04      175.07     44.74 o 
  -7   8   3      218.26      236.98     47.65 o 
  -6   8   3      271.91      322.66     51.07 o 
  -5   8   3      240.89      203.24     39.76 o 
  -4   8   3      133.61      134.08     33.00 o 
  -3   8   3      568.56      617.86     59.97 o 
  -2   8   3     2815.99     2568.58     69.19 o 
  -1   8   3       25.76       50.53     13.06 o 
   0   8   3     1396.10     1655.74     37.52 o 
   1   8   3     2558.25     2390.09     48.31 o 
   2   8   3      115.94       99.50     17.61 o 
   3   8   3      190.18      171.34     30.59 o 
   4   8   3        1.81       12.94     11.56 o 
   5   8   3     3130.21     3113.11    126.63 o 
   6   8   3     3029.67     2930.23     73.54 o 
   7   8   3       88.61       92.20     20.87 o 
   8   8   3      127.76      100.11     30.18 o 
   9   8   3        9.42        3.22     21.90 o 
  10   8   3        1.85        5.70     24.94 o 
  11   8   3     1189.10     1324.77     97.35 o 
  12   8   3       63.73       57.77     45.29 o 
  13   8   3       56.70       86.64     47.76 o 
  14   8   3      138.04       92.57     51.80 o 
 -12   9   3      190.52      201.03     59.13 o 
 -11   9   3      470.98      557.01     81.12 o 
 -10   9   3      289.26      461.36     70.63 o 
  -9   9   3      538.84      498.79     70.33 o 
  -8   9   3      364.64      428.50     62.46 o 
  -7   9   3     1815.07     1937.15    108.05 o 
  -6   9   3     4919.31     4904.70    173.11 o 
  -5   9   3     3354.59     3247.41    131.50 o 
  -4   9   3     3391.99     3408.31    130.54 o 
  -3   9   3     1884.46     1778.08     88.68 o 
  -2   9   3      835.32      776.23     40.04 o 
  -1   9   3        6.14       -4.64      6.71 o 
   0   9   3      418.44      431.28     21.69 o 
   1   9   3     1808.00     1556.83     39.53 o 
   2   9   3     3338.64     3571.51     85.25 o 
   3   9   3     1641.15     1613.93     54.99 o 
   4   9   3     2544.39     2962.06     75.36 o 
   5   9   3      790.22      881.99     46.19 o 
   6   9   3     2143.56     2186.30     65.16 o 
   7   9   3     5818.79     6007.15    173.41 o 
   8   9   3      295.39      250.45     28.61 o 
   9   9   3     2093.92     2449.46    107.03 o 
  10   9   3     1700.08     1731.08     93.02 o 
  11   9   3       77.79       34.55     39.19 o 
  12   9   3      236.91      238.40     62.06 o 
  13   9   3      125.96       76.39     52.46 o 
 -12  10   3       25.48      -32.51     36.05 o 
 -11  10   3      106.25      121.75     50.18 o 
 -10  10   3      215.39      146.63     47.99 o 
  -9  10   3       86.58       72.10     39.18 o 
  -8  10   3        1.41      -27.84     24.20 o 
  -7  10   3        3.48      -14.22     27.52 o 
  -6  10   3      393.00      289.49     51.31 o 
  -5  10   3      222.36      262.07     48.76 o 
  -4  10   3       24.16       -2.84     25.88 o 
  -3  10   3       70.43      188.90     39.52 o 
  -2  10   3      246.22      225.52     27.49 o 
  -1  10   3       54.02       66.98     18.54 o 
   0  10   3        5.11        2.00      9.14 o 
   1  10   3       16.23       16.61     10.96 o 
   2  10   3      175.70      154.70     57.32 o 
   3  10   3      161.60      236.36     27.73 o 
   4  10   3     1214.79     1160.57     56.88 o 
   5  10   3     1489.36     1557.12     56.44 o 
   6  10   3      111.30       86.92     20.94 o 
   7  10   3      784.03      769.44     44.02 o 
   8  10   3      601.19      635.80     44.17 o 
   9  10   3        9.21       27.12     28.48 o 
  10  10   3        6.10       11.13     21.61 o 
  11  10   3        5.57      -12.90     32.87 o 
  12  10   3       22.49       -1.41     41.86 o 
  13  10   3      110.39       82.27     49.23 o 
 -11  11   3     1088.34     1267.45    119.82 o 
 -10  11   3     1969.78     2455.70    142.17 o 
  -9  11   3     2032.19     2014.03    124.42 o 
  -8  11   3     1033.01     1001.79     95.79 o 
  -7  11   3      242.42      327.52     59.48 o 
  -6  11   3       70.59      260.86     51.27 o 
  -5  11   3     2433.60     2451.85    120.45 o 
  -4  11   3     6793.96     6255.65    202.46 o 
  -3  11   3     4161.19     3889.72    148.19 o 
  -2  11   3        2.80       13.54     27.50 o 
  -1  11   3      984.42     1039.58     50.73 o 
   0  11   3        1.97        5.53     16.35 o 
   1  11   3     2791.92     2969.73    101.71 o 
   2  11   3     4775.31     4504.95    237.55 o 
   3  11   3     5741.29     5743.36    126.16 o 
   4  11   3     1174.40     1097.78     50.98 o 
   5  11   3      174.41      212.37     27.78 o 
   6  11   3        2.92        8.23     15.96 o 
   7  11   3     2044.46     2111.46     70.68 o 
   8  11   3     1748.98     1952.02     69.08 o 
   9  11   3       21.77       51.85     25.13 o 
  10  11   3      101.06      122.53     45.39 o 
  11  11   3       10.42        8.17     38.60 o 
  12  11   3       68.07       15.41     40.65 o 
 -11  12   3      132.05      205.40     60.24 o 
 -10  12   3      203.17      231.76     62.56 o 
  -9  12   3      187.70      172.08     52.67 o 
  -8  12   3     1775.14     1650.04    113.02 o 
  -7  12   3      319.44      237.15     54.20 o 
  -6  12   3       72.61       69.01     36.24 o 
  -5  12   3      509.08      632.19     76.15 o 
  -4  12   3      289.22      299.57     55.32 o 
  -3  12   3       29.38       34.42     31.10 o 
  -2  12   3       87.86      115.32     39.10 o 
  -1  12   3      327.10      288.49     33.88 o 
   0  12   3      404.44      453.23     41.98 o 
   1  12   3      113.55       96.07     55.03 o 
   2  12   3       80.12       43.93     15.59 o 
   3  12   3        0.91       16.21     18.78 o 
   4  12   3      830.31      876.28     50.80 o 
   5  12   3     1259.33     1259.24     56.02 o 
   6  12   3      177.30      170.71     27.58 o 
   7  12   3        6.01       10.67     15.39 o 
   8  12   3      529.98      591.15     48.84 o 
   9  12   3      553.25      512.86     48.48 o 
  10  12   3        8.00       -0.59     32.70 o 
  11  12   3        2.11      -49.71     34.56 o 
  12  12   3        4.34       16.96     41.06 o 
 -10  13   3      130.03      188.96     60.02 o 
  -9  13   3      195.50      350.51     70.51 o 
  -8  13   3        1.30       47.38     41.29 o 
  -7  13   3      394.91      322.35     63.84 o 
  -6  13   3     1518.84     1424.40    103.52 o 
  -5  13   3      905.15      753.55     87.15 o 
  -4  13   3     1076.15     1082.67     97.92 o 
  -3  13   3      784.72      872.00     87.79 o 
  -2  13   3      398.96      349.05     58.08 o 
  -1  13   3      986.41     1093.29     57.17 o 
   0  13   3      484.50      439.66     42.77 o 
   1  13   3     2723.79     2843.58    111.81 o 
   2  13   3     1716.97     1591.74     67.50 o 
   3  13   3      479.67      618.41     49.40 o 
   4  13   3      360.37      272.93     26.25 o 
   5  13   3      582.31      604.53     37.74 o 
   6  13   3      921.43      936.21     55.34 o 
   7  13   3      559.23      623.30     40.23 o 
   8  13   3     1527.97     1630.06     99.04 o 
   9  13   3      958.69     1059.96     68.04 o 
  10  13   3       18.32      -27.32     35.10 o 
  11  13   3      129.66      220.07     58.61 o 
  -9  14   3        8.92       25.45     45.77 o 
  -8  14   3       11.14      -12.58     35.93 o 
  -7  14   3      362.97      298.85     65.53 o 
  -6  14   3      112.31      174.52     54.94 o 
  -5  14   3       93.36       43.79     41.04 o 
  -4  14   3      175.53      187.52     50.04 o 
  -3  14   3       14.04       40.84     36.58 o 
  -2  14   3      183.80      108.07     43.21 o 
  -1  14   3        2.72       20.44     33.36 o 
   0  14   3      682.38      657.04     53.38 o 
   1  14   3      731.35      714.48     54.47 o 
   2  14   3      205.94      307.70     37.64 o 
   3  14   3      165.25      128.11     29.11 o 
   4  14   3      125.25      133.62     27.84 o 
   5  14   3       58.85       68.19     24.61 o 
   6  14   3      176.55      180.39     25.78 o 
   7  14   3       47.47       43.76     19.64 o 
   8  14   3      542.39      679.74     55.02 o 
   9  14   3      959.80      981.36     94.14 o 
  10  14   3        1.17      -43.27     39.67 o 
  -8  15   3      429.63      536.30     88.17 o 
  -7  15   3      851.70      950.97    106.38 o 
  -6  15   3     2240.24     2436.61    143.48 o 
  -5  15   3     1612.02     1694.86    119.16 o 
  -4  15   3      375.34      459.39     73.05 o 
  -3  15   3      410.42      392.67     69.74 o 
  -2  15   3      314.09      199.08     53.16 o 
  -1  15   3      331.35      411.26     67.29 o 
   0  15   3      844.34      834.51    103.80 o 
   1  15   3      352.38      385.29     45.38 o 
   2  15   3       67.50      106.82     29.18 o 
   3  15   3       81.54       66.42     26.75 o 
   4  15   3     2176.74     2001.64    136.52 o 
   5  15   3     1620.51     1862.17     77.23 o 
   6  15   3     1546.10     1700.98    103.68 o 
   7  15   3     1735.61     1683.37    107.01 o 
   8  15   3       84.99      158.97     61.97 o 
   9  15   3      181.58      204.90     52.16 o 
  -7  16   3      215.08      210.72     61.78 o 
  -6  16   3      339.64      316.91     71.35 o 
  -5  16   3      121.77      107.73     54.14 o 
  -4  16   3        4.79      -12.74     37.27 o 
  -3  16   3       49.49       67.86     42.18 o 
  -2  16   3        2.58      -11.08     35.71 o 
  -1  16   3       73.99       72.59     45.05 o 
   0  16   3      136.77       92.96     46.34 o 
   1  16   3        0.55       17.03     24.32 o 
   2  16   3        0.11       15.20     24.08 o 
   3  16   3       11.47       17.03     44.90 o 
   4  16   3      220.58      134.28     32.89 o 
   5  16   3        9.52       34.23     25.42 o 
   6  16   3       66.25       43.16     27.24 o 
   7  16   3        4.06       46.79     40.19 o 
  -5  17   3      728.45      725.63    100.24 o 
  -4  17   3       70.80       46.67     48.51 o 
  -3  17   3        4.83       36.32     44.71 o 
  -2  17   3        2.02       44.57     45.92 o 
  -1  17   3      270.41      184.92     61.05 o 
   0  17   3      266.29      344.83     70.66 o 
   1  17   3     1709.59     1968.48    127.67 o 
   2  17   3     1472.14     1180.25    113.56 o 
   3  17   3      474.41      559.82    106.87 o 
   4  17   3      155.85      193.67     37.69 o 
   5  17   3      971.03     1125.47     96.10 o 
   6  17   3     1131.73     1388.15    105.05 o 
   7  17   3     1047.66     1129.86    107.07 o 
  -3  18   3       21.55       12.99     47.49 o 
  -2  18   3       11.44        6.13     45.58 o 
  -1  18   3        1.14      -53.07     37.15 o 
   0  18   3        9.63       43.29     43.20 o 
   1  18   3        5.63       -1.03     40.76 o 
   2  18   3      238.39      244.21     64.05 o 
   3  18   3      602.50      615.55    101.90 o 
   4  18   3      503.77      686.07     62.64 o 
  -4 -18   4      448.94      478.76     81.18 o 
  -3 -18   4      161.01      195.75     59.73 o 
  -2 -18   4       78.42       58.90     44.70 o 
  -1 -18   4      430.74      487.07     82.41 o 
   0 -18   4      117.94      133.74     56.61 o 
   1 -18   4      233.56      304.58     71.64 o 
   2 -18   4      454.42      602.95     96.24 o 
   3 -18   4      498.74      420.39     82.73 o 
  -6 -17   4       57.38       94.19     50.25 o 
  -5 -17   4      155.38       37.46     39.87 o 
  -4 -17   4      139.09      117.85     47.99 o 
  -3 -17   4      370.27      437.83     75.08 o 
  -2 -17   4      544.62      602.58     85.19 o 
  -1 -17   4      376.56      453.48     76.43 o 
   0 -17   4      124.87      148.77     54.87 o 
   1 -17   4      410.25      551.16     87.36 o 
   2 -17   4       78.55       97.29     50.92 o 
   3 -17   4        3.87      -37.71     36.74 o 
   4 -17   4       56.76       20.19     44.00 o 
   5 -17   4      260.92      292.01     74.03 o 
  -7 -16   4      459.99      517.71     79.94 o 
  -6 -16   4      769.27      896.49    101.35 o 
  -5 -16   4      974.18     1390.50    107.77 o 
  -4 -16   4     1450.70     1525.17    110.80 o 
  -3 -16   4      922.14     1185.47    112.61 o 
  -2 -16   4       29.07      -21.98     27.59 o 
  -1 -16   4       37.62        3.43     32.25 o 
   0 -16   4      458.25      383.30     72.09 o 
   1 -16   4     1018.61      962.18    104.24 o 
   2 -16   4      273.35      423.81     76.03 o 
   3 -16   4        5.09      -30.61     32.64 o 
   4 -16   4        9.52       34.82     41.59 o 
   5 -16   4       17.67       -4.55     39.61 o 
   6 -16   4      135.20       94.75     52.70 o 
   7 -16   4      239.40      241.51     68.18 o 
  -9 -15   4        2.30       -3.10     26.02 o 
  -8 -15   4        1.07       10.62     38.92 o 
  -7 -15   4        0.32       -1.67     34.34 o 
  -6 -15   4       28.25        8.20     35.26 o 
  -5 -15   4       31.53       18.72     34.36 o 
  -4 -15   4       28.00       65.93     37.75 o 
  -3 -15   4      162.49      166.35     49.02 o 
  -2 -15   4        0.68      -28.95     26.62 o 
  -1 -15   4       51.38       27.44     35.05 o 
   0 -15   4      232.22      214.97     56.52 o 
   1 -15   4      123.77      127.87     46.95 o 
   2 -15   4        0.12      -14.73     34.46 o 
   3 -15   4      106.15      138.18     49.82 o 
   4 -15   4      453.06      500.40     78.70 o 
   5 -15   4      409.23      378.68     70.31 o 
   6 -15   4       57.69        9.51     40.72 o 
   7 -15   4      418.35      397.44     76.82 o 
   8 -15   4      357.18      323.65     75.01 o 
 -10 -14   4      734.44      776.57     90.86 o 
  -9 -14   4      391.18      422.64    104.62 o 
  -8 -14   4      250.08      429.77     75.53 o 
  -7 -14   4      252.61      322.64     40.81 o 
  -6 -14   4     1561.67     1618.94     70.68 o 
  -5 -14   4     2758.26     2728.69    137.92 o 
  -4 -14   4     1117.47     1102.03    101.28 o 
  -3 -14   4      663.96      620.00     76.39 o 
  -2 -14   4       34.00       26.03     30.37 o 
  -1 -14   4      192.58       62.09     39.08 o 
   0 -14   4       28.32      -13.68     30.55 o 
   1 -14   4     1727.21     1796.04    113.43 o 
   2 -14   4     1672.85     1662.65    110.19 o 
   3 -14   4      768.50      623.75     79.89 o 
   4 -14   4      213.67      159.75     51.40 o 
   5 -14   4      344.16      381.37     66.79 o 
   6 -14   4     1124.73     1400.42    107.97 o 
   7 -14   4     1670.33     2010.23    130.09 o 
   8 -14   4     1083.21     1134.05    112.52 o 
   9 -14   4      310.18      498.02     87.06 o 
 -10 -13   4      136.69      114.19     48.83 o 
  -9 -13   4        5.27      -31.97     21.31 o 
  -8 -13   4      924.69      992.86     66.59 o 
  -7 -13   4      987.84      941.76     62.64 o 
  -6 -13   4      179.44      202.27     30.56 o 
  -5 -13   4       34.45       43.42     20.50 o 
  -4 -13   4      105.61      122.70     24.65 o 
  -3 -13   4      300.95      394.39     59.77 o 
  -2 -13   4     1112.09      970.81     91.54 o 
  -1 -13   4       31.59       41.11     32.44 o 
   0 -13   4        4.64      -34.32     22.88 o 
   1 -13   4     1404.24     1198.06     90.87 o 
   2 -13   4      190.03       70.23     38.72 o 
   3 -13   4      561.65      571.21     73.29 o 
   4 -13   4       96.50       61.51     38.21 o 
   5 -13   4      165.80      206.85     53.49 o 
   6 -13   4        6.38       36.83     37.05 o 
   7 -13   4      121.85       90.04     43.64 o 
   8 -13   4      824.51      971.51    104.75 o 
   9 -13   4      336.29      320.09     65.96 o 
  10 -13   4       20.75       25.37     46.35 o 
 -11 -12   4      452.77      529.67     78.18 o 
 -10 -12   4     1208.98      975.36     96.13 o 
  -9 -12   4      459.77      401.06     44.69 o 
  -8 -12   4      442.17      563.07     59.37 o 
  -7 -12   4     1034.92      973.68     61.88 o 
  -6 -12   4      460.14      481.16     43.25 o 
  -5 -12   4      265.06      271.96     32.53 o 
  -4 -12   4     1297.91     1486.75     58.77 o 
  -3 -12   4     2246.49     2026.16     66.77 o 
  -2 -12   4      591.93      623.79     39.37 o 
  -1 -12   4     1681.57     1618.89    102.35 o 
   0 -12   4     1880.50     2056.17    114.70 o 
   1 -12   4      208.06      236.60     52.72 o 
   2 -12   4     1232.16     1239.55     90.40 o 
   3 -12   4     1357.10     1229.06     89.14 o 
   4 -12   4      278.42      349.30     59.45 o 
   5 -12   4     1500.17     1637.11    103.64 o 
   6 -12   4      210.96      273.49     54.13 o 
   7 -12   4      126.82      238.72     57.80 o 
   8 -12   4      217.73      276.98     59.27 o 
   9 -12   4        6.90       23.16     40.03 o 
  10 -12   4        3.75       78.16     46.40 o 
  11 -12   4        0.59      -11.21     43.08 o 
 -12 -11   4       13.32      -48.62     35.59 o 
 -11 -11   4        0.08      -37.63     30.50 o 
 -10 -11   4       15.21       19.93     31.72 o 
  -9 -11   4      153.02      158.65     46.29 o 
  -8 -11   4      986.54      872.73     69.43 o 
  -7 -11   4     1503.73     1378.36     77.62 o 
  -6 -11   4       47.27       60.99     36.86 o 
  -5 -11   4      238.06      346.30     55.74 o 
  -4 -11   4      342.54      428.50     36.48 o 
  -3 -11   4      782.02      714.00     41.98 o 
  -2 -11   4      478.39      453.49     34.80 o 
  -1 -11   4      472.73      599.37     53.05 o 
   0 -11   4      936.45      973.39     89.75 o 
   1 -11   4       13.64       -5.14     30.23 o 
   2 -11   4      511.07      409.44     60.48 o 
   3 -11   4       40.21      124.27     41.42 o 
   4 -11   4      195.33      269.75     51.44 o 
   5 -11   4      382.04      351.25     57.18 o 
   6 -11   4      129.49      138.31     42.83 o 
   7 -11   4      710.84      612.83     74.16 o 
   8 -11   4     2823.33     2641.75    134.83 o 
   9 -11   4     2907.88     2417.85    131.23 o 
  10 -11   4      333.80      253.13     57.77 o 
  11 -11   4      216.67      156.87     53.47 o 
 -12 -10   4      577.84      462.44     73.99 o 
 -11 -10   4       54.40      -11.52     32.58 o 
 -10 -10   4      109.73       97.62     39.61 o 
  -9 -10   4      102.36      136.25     39.22 o 
  -8 -10   4       36.99       18.86     17.84 o 
  -7 -10   4      703.26      817.89    117.96 o 
  -6 -10   4     4731.55     4631.30    123.25 o 
  -5 -10   4     2345.31     2245.98     54.99 o 
  -4 -10   4     2549.36     2325.59     91.72 o 
  -3 -10   4      194.11      156.32     26.84 o 
  -2 -10   4     3128.09     3060.33    149.39 o 
  -1 -10   4     2655.25     2728.03     70.12 o 
   0 -10   4     7146.43     7432.52    139.90 o 
   1 -10   4      456.60      399.65     54.52 o 
   2 -10   4        1.55        6.27     27.02 o 
   3 -10   4      558.23      534.58     62.07 o 
   4 -10   4      560.28      486.31     61.34 o 
   5 -10   4     1531.96     1666.32     96.86 o 
   6 -10   4     2680.87     2605.71    122.39 o 
   7 -10   4     2179.09     2283.16    116.67 o 
   8 -10   4      194.24      238.43     50.58 o 
   9 -10   4      483.14      635.38     77.50 o 
  10 -10   4      233.14      239.77     57.10 o 
  11 -10   4      437.91      519.08     76.45 o 
  12 -10   4      352.70      485.24     77.09 o 
 -13  -9   4       13.66       44.51     42.15 o 
 -12  -9   4      248.22      110.69     45.42 o 
 -11  -9   4       20.42       32.36     35.01 o 
 -10  -9   4      117.85      116.32     42.73 o 
  -9  -9   4       27.55       41.93     32.19 o 
  -8  -9   4       48.61       28.68     29.31 o 
  -7  -9   4      377.23      272.45     32.52 o 
  -6  -9   4      584.04      458.31     28.04 o 
  -5  -9   4      255.79      287.36     28.02 o 
  -4  -9   4       16.37       32.86     11.85 o 
  -3  -9   4       38.76       31.62     14.65 o 
  -2  -9   4      308.13      370.84     28.70 o 
  -1  -9   4      291.79      260.54     24.65 o 
   0  -9   4      396.85      549.15     33.48 o 
   1  -9   4      329.06      357.98     18.16 o 
   2  -9   4       52.51       45.19      8.13 o 
   3  -9   4      534.52      546.94     58.87 o 
   4  -9   4      142.80       93.46     34.97 o 
   5  -9   4     3242.24     3017.89    125.97 o 
   6  -9   4     2649.29     2381.60    112.94 o 
   7  -9   4      748.14      704.38     71.91 o 
   8  -9   4      331.32      309.44     52.82 o 
   9  -9   4     1700.69     1577.51     98.97 o 
  10  -9   4      603.46      510.08     70.84 o 
  11  -9   4       49.95       47.78     39.76 o 
  12  -9   4        0.57      -21.20     38.29 o 
  13  -9   4       33.12       71.23     51.32 o 
 -13  -8   4      155.71       99.46     48.44 o 
 -12  -8   4      253.11      209.29     53.49 o 
 -11  -8   4      603.60      527.74     72.37 o 
 -10  -8   4       18.69       24.70     31.62 o 
  -9  -8   4      342.64      312.98     52.56 o 
  -8  -8   4     2724.89     2937.27    125.07 o 
  -7  -8   4     3022.96     2917.97     84.88 o 
  -6  -8   4     8830.69     8689.43    173.18 o 
  -5  -8   4     4690.72     4979.82     82.46 o 
  -4  -8   4     1613.66     1553.05     54.16 o 
  -3  -8   4     2045.55     2401.99     67.24 o 
  -2  -8   4     2645.81     2828.35     96.71 o 
  -1  -8   4     1022.83     1243.11     33.30 o 
   0  -8   4     2852.53     2689.40     48.87 o 
   1  -8   4      683.21      559.53     39.49 o 
   2  -8   4      452.32      426.67     21.01 o 
   3  -8   4        4.45       30.85     10.91 o 
   4  -8   4     1632.42     1652.82     41.73 o 
   5  -8   4     7417.94     7159.63    204.20 o 
   6  -8   4     4377.71     4331.46    150.99 o 
   7  -8   4     5392.28     5423.06    176.93 o 
   8  -8   4      962.59     1133.58     79.64 o 
   9  -8   4      439.13      472.15     61.28 o 
  10  -8   4       50.24       40.40     35.11 o 
  11  -8   4        1.46      -15.56     30.89 o 
  12  -8   4      227.19      262.74     59.81 o 
  13  -8   4      417.20      489.52     75.00 o 
 -13  -7   4      138.67      109.30     46.43 o 
 -12  -7   4      420.34      337.08     64.24 o 
 -11  -7   4      153.60      163.96     46.54 o 
 -10  -7   4      809.15      772.96     79.95 o 
  -9  -7   4      145.55      164.46     42.05 o 
  -8  -7   4      344.83      270.71     46.91 o 
  -7  -7   4      535.87      508.20     58.89 o 
  -6  -7   4       98.22      120.40     18.54 o 
  -5  -7   4      361.51      373.91     21.60 o 
  -4  -7   4        2.10        3.54      8.01 o 
  -3  -7   4     1559.77     1625.85     77.30 o 
  -2  -7   4     2467.51     2783.81     52.79 o 
  -1  -7   4      338.96      308.65     18.16 o 
   0  -7   4     3882.17     4341.99     99.62 o 
   1  -7   4     1954.04     1910.43     36.62 o 
   2  -7   4      527.49      690.83     25.66 o 
   3  -7   4      419.44      477.13     22.69 o 
   4  -7   4      418.82      552.21     33.76 o 
   5  -7   4      131.65      185.90     17.69 o 
   6  -7   4     1348.98     1192.35     49.94 o 
   7  -7   4     1718.82     1803.93     54.83 o 
   8  -7   4     2237.59     1808.95     95.38 o 
   9  -7   4       29.82       78.47     34.02 o 
  10  -7   4       15.20        4.68     28.09 o 
  11  -7   4      232.24      239.62     50.33 o 
  12  -7   4      189.56      162.53     47.94 o 
  13  -7   4      276.90      304.47     42.54 o 
 -14  -6   4      356.77      187.63     56.20 o 
 -13  -6   4     1067.92      867.67     95.66 o 
 -12  -6   4      903.88      939.83     96.66 o 
 -11  -6   4      112.24       84.26     37.64 o 
 -10  -6   4      975.58      922.45     85.29 o 
  -9  -6   4      295.30      255.80     49.89 o 
  -8  -6   4      109.64      107.49     34.52 o 
  -7  -6   4     1713.43     1830.29     90.53 o 
  -6  -6   4     2443.64     2544.82     79.05 o 
  -5  -6   4     2523.25     2754.34     51.70 o 
  -4  -6   4     1910.36     2006.82     41.75 o 
  -3  -6   4     1981.88     2125.74     78.68 o 
  -2  -6   4      280.97      269.65     17.41 o 
  -1  -6   4      347.54      218.14     14.94 o 
   0  -6   4     1264.61     1156.49     28.03 o 
   1  -6   4     3506.27     2999.62     87.62 o 
   2  -6   4    11106.52    11806.58    201.14 o 
   3  -6   4     3882.37     3344.71     65.58 o 
   4  -6   4     5069.68     4899.65    104.98 o 
   5  -6   4     5989.91     5521.39    100.17 o 
   6  -6   4     2431.96     2383.19     60.32 o 
   7  -6   4     2838.07     2870.69    113.10 o 
   8  -6   4      606.29      688.04     62.48 o 
   9  -6   4       77.81       79.59     26.05 o 
  10  -6   4      116.77       71.70     33.00 o 
  11  -6   4      464.72      388.89     59.20 o 
  12  -6   4      254.50      264.12     40.43 o 
  13  -6   4      312.29      376.86     65.63 o 
  14  -6   4      671.95      775.08     94.38 o 
 -14  -5   4       49.87       82.59     48.75 o 
 -13  -5   4       23.72       19.82     35.59 o 
 -12  -5   4       23.26        5.43     30.70 o 
 -11  -5   4      153.04      103.06     41.65 o 
 -10  -5   4      366.54      351.71     55.16 o 
  -9  -5   4     2220.64     2212.28    109.73 o 
  -8  -5   4     1481.01     1374.27     81.96 o 
  -7  -5   4        5.53       16.35      9.97 o 
  -6  -5   4      181.37      150.15     17.45 o 
  -5  -5   4       78.46      155.99     12.55 o 
  -4  -5   4     2016.10     2168.75     40.22 o 
  -3  -5   4        5.62       -3.17      7.19 o 
  -2  -5   4     1951.93     2194.62     42.96 o 
  -1  -5   4     5606.03     5876.38     81.17 o 
   0  -5   4      254.09      456.14     17.73 o 
   1  -5   4      481.91      552.80     17.74 o 
   2  -5   4      591.30      683.42     19.27 o 
   3  -5   4     2095.32     2015.09     84.54 o 
   4  -5   4      950.30      873.69     30.82 o 
   5  -5   4        4.08        0.35      9.91 o 
   6  -5   4     4344.23     4499.00     90.33 o 
   7  -5   4     1353.10     1422.51     48.57 o 
   8  -5   4     2921.52     2924.44    113.54 o 
   9  -5   4     1225.59     1266.23     78.34 o 
  10  -5   4       20.12       55.94     30.45 o 
  11  -5   4      237.98      193.87     31.54 o 
  12  -5   4       98.91       63.09     27.57 o 
  13  -5   4      179.63      200.70     51.64 o 
  14  -5   4      239.09      274.69     63.63 o 
 -14  -4   4      502.38      495.46     76.75 o 
 -13  -4   4      184.84      193.96     50.34 o 
 -12  -4   4      432.92      484.94     68.81 o 
 -11  -4   4       10.13      -12.96     27.34 o 
 -10  -4   4        1.23        0.42     25.75 o 
  -9  -4   4     1106.35     1143.48     79.70 o 
  -8  -4   4     4321.99     4246.87    146.49 o 
  -7  -4   4     1175.18     1013.00     32.55 o 
  -6  -4   4     4132.98     4366.17     99.65 o 
  -5  -4   4     5877.28     5710.29    131.43 o 
  -4  -4   4     6449.26     6848.87     79.99 o 
  -3  -4   4     5737.47     5467.95     80.83 o 
  -2  -4   4     7606.04     8050.28    105.30 o 
  -1  -4   4     4332.10     3767.86     57.15 o 
   0  -4   4     7697.89     8229.46    102.98 o 
   1  -4   4     1520.12     1393.29     27.94 o 
   2  -4   4     3095.52     3359.52     58.02 o 
   3  -4   4       71.41       16.78      8.13 o 
   4  -4   4     6197.31     5609.33     96.68 o 
   5  -4   4    10035.52    10219.80    167.77 o 
   6  -4   4     1410.14     1237.32     42.16 o 
   7  -4   4        2.87       -3.58     17.84 o 
   8  -4   4        9.38       37.32     23.59 o 
   9  -4   4      794.83      944.83     66.29 o 
  10  -4   4     1623.80     1651.34     63.44 o 
  11  -4   4     1461.96     1477.30     63.72 o 
  12  -4   4      934.79      990.84     50.55 o 
  13  -4   4      140.42      175.83     49.22 o 
  14  -4   4        2.58      -48.44     34.76 o 
 -14  -3   4       75.89       33.07     38.91 o 
 -13  -3   4       69.43      116.74     45.67 o 
 -12  -3   4       53.54       52.62     33.07 o 
 -11  -3   4        1.76       15.98     28.87 o 
 -10  -3   4        1.66        1.46     27.22 o 
  -9  -3   4       28.78       13.40     23.57 o 
  -8  -3   4      318.39      244.85     41.22 o 
  -7  -3   4      222.99      249.90     18.85 o 
  -6  -3   4       23.08       45.37     20.33 o 
  -5  -3   4       74.46       89.99     16.92 o 
  -4  -3   4        4.60       13.30     11.29 o 
  -3  -3   4        0.96       19.66     13.36 o 
  -2  -3   4        0.23       13.78     10.42 o 
  -1  -3   4     4220.05     4295.30     61.24 o 
   0  -3   4     3204.56     3612.37     52.30 o 
   1  -3   4        0.35       -5.12      5.79 o 
   2  -3   4      152.49      193.18     11.58 o 
   3  -3   4       33.86       49.20      9.72 o 
   4  -3   4      739.91      897.35     30.37 o 
   5  -3   4     1977.24     2084.60     72.38 o 
   6  -3   4     1934.34     2116.60     78.76 o 
   7  -3   4     3552.93     3557.40    113.09 o 
   8  -3   4     1333.07     1370.26     69.61 o 
   9  -3   4     1515.95     1336.31     54.65 o 
  10  -3   4      569.51      481.87     39.85 o 
  11  -3   4      203.29      191.16     29.21 o 
  12  -3   4        3.57        8.89     20.28 o 
  13  -3   4      168.37      129.32     31.59 o 
  14  -3   4      133.06      100.74     32.98 o 
 -14  -2   4     1544.95     1503.82    110.32 o 
 -13  -2   4      921.22      952.50     94.19 o 
 -12  -2   4       32.29        9.10     32.65 o 
 -11  -2   4      184.46      231.96     47.02 o 
 -10  -2   4       23.80       39.97     30.91 o 
  -9  -2   4     1309.13     1285.95     80.05 o 
  -8  -2   4     6610.13     6258.16    161.72 o 
  -7  -2   4     5011.38     4595.93     84.40 o 
  -6  -2   4     8508.41     8315.52    128.53 o 
  -5  -2   4     4941.65     4831.50     95.09 o 
  -4  -2   4     4927.96     5489.45    120.71 o 
  -3  -2   4      158.59       77.29     12.05 o 
  -2  -2   4     2710.39     2912.12     47.58 o 
  -1  -2   4    13693.92    14065.47    161.83 o 
   0  -2   4     1043.27     1059.70     29.31 o 
   1  -2   4    34736.81    35471.29    379.70 o 
   2  -2   4     4813.24     4985.11     65.88 o 
   3  -2   4     8817.13     8997.14    134.49 o 
   4  -2   4    12361.56    12367.24    181.16 o 
   5  -2   4     5797.01     5982.63    143.95 o 
   6  -2   4    12056.92    11284.07    246.81 o 
   7  -2   4     3704.11     4159.56     88.11 o 
   8  -2   4     1603.67     1406.26     50.44 o 
   9  -2   4     1494.11     1486.69     55.20 o 
  10  -2   4     1190.53     1227.72     52.80 o 
  11  -2   4     1370.99     1401.29     58.68 o 
  12  -2   4      833.08      959.91     84.82 o 
  13  -2   4      428.56      458.32     76.42 o 
  14  -2   4        1.17       10.17     26.18 o 
  15  -2   4       35.19      -10.11     43.56 o 
 -14  -1   4       11.86      -38.81     32.78 o 
 -13  -1   4       91.93       89.16     43.67 o 
 -12  -1   4       98.34       64.37     38.52 o 
 -11  -1   4      152.94      135.07     39.01 o 
 -10  -1   4      998.79      876.12     76.78 o 
  -9  -1   4      397.79      312.47     45.69 o 
  -8  -1   4      344.06      321.19     45.72 o 
  -7  -1   4      208.93      227.29     18.92 o 
  -6  -1   4     2135.30     2170.37     48.14 o 
  -5  -1   4      854.03      871.82     22.47 o 
  -4  -1   4        1.46       17.27     12.71 o 
  -3  -1   4     1552.37     1815.46     56.11 o 
  -2  -1   4    18155.75    19263.98    263.88 o 
  -1  -1   4    10260.56    10783.83    148.86 o 
   0  -1   4      543.08      617.45     13.77 o 
   1  -1   4        3.32        6.35      4.67 o 
   2  -1   4     3217.62     3503.68     42.98 o 
   3  -1   4     5749.92     6203.74     80.17 o 
   4  -1   4     1114.31     1452.91     82.67 o 
   5  -1   4     1429.28     1429.87     39.53 o 
   6  -1   4       62.32       97.50     14.75 o 
   7  -1   4       57.45       85.49     15.72 o 
   8  -1   4      421.02      414.93     30.79 o 
   9  -1   4      442.57      457.99     34.56 o 
  10  -1   4      459.60      484.77     38.05 o 
  11  -1   4      512.09      582.25     43.37 o 
  12  -1   4     1539.22     1609.13     95.58 o 
  13  -1   4       78.14       61.00     26.44 o 
  14  -1   4       22.94       16.79     54.69 o 
  15  -1   4       14.93       40.21     45.99 o 
 -14   0   4      299.30      337.06     63.48 o 
 -13   0   4      198.68      358.85     63.01 o 
 -12   0   4      154.13       81.37     38.57 o 
 -11   0   4     1787.35     1829.37     99.87 o 
 -10   0   4     1293.90     1157.03     77.33 o 
  -9   0   4      367.82      377.19     82.47 o 
  -8   0   4     5022.94     4914.68     94.98 o 
  -7   0   4     6765.93     7308.05    122.22 o 
  -6   0   4     6068.56     6282.69    163.31 o 
  -5   0   4     1550.55     1296.19     41.95 o 
  -4   0   4     4367.15     4043.83     77.47 o 
  -3   0   4     8848.54     8775.94    152.57 o 
  -2   0   4     2401.20     2393.93     35.79 o 
  -1   0   4   163621.03   170904.14   2909.56 o 
   0   0   4     3459.17     3803.83     50.63 o 
   1   0   4       16.81       20.51      5.69 o 
   2   0   4     3386.34     3571.56     77.09 o 
   3   0   4     4901.34     5129.76    106.85 o 
   4   0   4     7916.11     8453.43    127.38 o 
   5   0   4    11656.81    11239.15    167.95 o 
   6   0   4     8881.61     8767.34    141.20 o 
   7   0   4      668.75      607.66     52.06 o 
   8   0   4        9.10       -5.67     15.52 o 
   9   0   4      123.90      137.44     21.60 o 
  10   0   4      726.01      750.51     45.92 o 
  11   0   4      733.14      831.78    102.72 o 
  12   0   4     1651.62     1882.51    101.24 o 
  13   0   4       60.42       76.32     32.76 o 
  14   0   4      107.72      122.06     52.96 o 
  15   0   4      374.39      371.12     73.98 o 
 -14   1   4        6.01       20.43     36.23 o 
 -13   1   4      355.85      284.46     55.21 o 
 -12   1   4        0.28      -37.79     25.20 o 
 -11   1   4      613.48      657.12     69.64 o 
 -10   1   4     2023.79     1962.77     97.78 o 
  -9   1   4     1387.70     1429.01     70.93 o 
  -8   1   4      326.71      311.10     41.50 o 
  -7   1   4      202.23      192.50     31.70 o 
  -6   1   4      121.63      142.72     25.91 o 
  -5   1   4      105.96      138.97     16.47 o 
  -4   1   4      147.59      142.96     28.94 o 
  -3   1   4     4319.08     4650.37     80.68 o 
  -2   1   4       68.35       95.37      7.95 o 
  -1   1   4    16001.03    15485.79    171.00 o 
   0   1   4     2412.78     2562.02     38.27 o 
   1   1   4     3521.56     3516.09     49.77 o 
   2   1   4     4822.25     4894.87     81.79 o 
   3   1   4     6057.28     6684.05    151.87 o 
   4   1   4    10908.73    10835.07    231.92 o 
   5   1   4       79.66      125.99     22.53 o 
   6   1   4     3416.61     3333.37    104.53 o 
   7   1   4      466.05      480.80     45.33 o 
   8   1   4      835.33      946.28     58.80 o 
   9   1   4      976.40     1089.10     66.32 o 
  10   1   4     2045.79     2030.58     94.80 o 
  11   1   4      242.32      200.10     41.26 o 
  12   1   4      392.33      417.21     55.74 o 
  13   1   4      608.31      434.81     60.09 o 
  14   1   4       57.42       50.04     44.21 o 
  15   1   4       19.51       49.77     46.75 o 
 -14   2   4      238.59      247.31     54.25 o 
 -13   2   4       68.93      119.93     41.84 o 
 -12   2   4      335.94      373.41     55.74 o 
 -11   2   4      420.49      428.83     57.30 o 
 -10   2   4      938.50     1081.90     73.40 o 
  -9   2   4        2.75       26.16     23.42 o 
  -8   2   4      583.15      485.69     48.64 o 
  -7   2   4     1797.67     1856.48     77.66 o 
  -6   2   4     3881.57     3120.30     97.95 o 
  -5   2   4     4704.85     4463.01    121.15 o 
  -4   2   4    12297.48    11886.39    175.70 o 
  -3   2   4    10288.75    10681.21    156.37 o 
  -2   2   4     7048.72     6944.00     87.42 o 
  -1   2   4        4.91       13.55      5.39 o 
   0   2   4      101.96       98.22      8.29 o 
   1   2   4     1592.43     1531.78     29.31 o 
   2   2   4     4917.37     5204.78     87.07 o 
   3   2   4    20252.89    20938.45    406.52 o 
   4   2   4     6880.71     7736.56    177.34 o 
   5   2   4      271.99      139.13     23.63 o 
   6   2   4     4476.85     4916.81    135.01 o 
   7   2   4     3688.49     3739.22    116.52 o 
   8   2   4     3463.80     3333.03    112.57 o 
   9   2   4     7344.52     6813.16    186.50 o 
  10   2   4     5221.92     4925.00    156.00 o 
  11   2   4      511.66      431.85     53.86 o 
  12   2   4      271.89      227.22     45.48 o 
  13   2   4      895.89      813.43     78.38 o 
  14   2   4      523.21      466.73     77.39 o 
  15   2   4      865.72     1165.32    118.27 o 
 -14   3   4       66.82       61.53     44.03 o 
 -13   3   4       28.67      -11.70     30.34 o 
 -12   3   4       63.08        8.30     27.66 o 
 -11   3   4      363.49      275.00     46.11 o 
 -10   3   4       12.05       38.21     26.31 o 
  -9   3   4      405.97      362.76     46.37 o 
  -8   3   4      359.54      295.34     38.79 o 
  -7   3   4        9.24       16.59     15.85 o 
  -6   3   4      427.32      405.17     38.73 o 
  -4   3   4      104.10       84.78     60.04 o 
  -3   3   4       45.39       31.33      6.81 o 
  -2   3   4        9.58        3.15      5.43 o 
  -1   3   4      200.98      147.93     16.24 o 
   0   3   4      551.14      667.73     19.58 o 
   1   3   4      333.04      352.56     19.74 o 
   2   3   4     9713.18    10270.41    122.26 o 
   3   3   4     7826.27     8396.14    124.16 o 
   4   3   4     3997.65     4683.42    122.70 o 
   5   3   4     4896.47     5141.14    135.65 o 
   6   3   4     1794.00     1845.50     74.52 o 
   7   3   4     1752.95     1954.67     79.93 o 
   8   3   4        5.28       -5.85     15.71 o 
   9   3   4       13.32        0.18     21.54 o 
  10   3   4      290.37      273.56     42.98 o 
  11   3   4     1101.49     1009.38     71.34 o 
  12   3   4       48.33       37.12     30.64 o 
  13   3   4      197.98      254.42     47.95 o 
  14   3   4      150.12      124.89     53.98 o 
  15   3   4        8.21       60.41     46.61 o 
 -14   4   4      603.80      726.48     94.60 o 
 -13   4   4       22.50       -4.25     34.62 o 
 -12   4   4        2.74       -1.42     20.03 o 
 -11   4   4      121.13      123.65     26.74 o 
 -10   4   4     1230.90     1310.46     76.85 o 
  -9   4   4     6075.81     5887.71    167.68 o 
  -8   4   4     8110.60     8093.37    202.01 o 
  -7   4   4      397.77      474.45     43.60 o 
  -6   4   4      962.85      939.94     49.00 o 
  -5   4   4     3365.07     3230.42     65.78 o 
  -4   4   4    19738.47    19214.25    264.80 o 
  -3   4   4     3373.46     3239.63     44.64 o 
  -2   4   4     7364.57     7428.77     81.71 o 
  -1   4   4      147.51      121.30      8.33 o 
   0   4   4      130.61      196.21     10.48 o 
   1   4   4      296.29      394.86     15.54 o 
   2   4   4     4686.30     4479.25     64.17 o 
   3   4   4     4323.43     4233.35    106.63 o 
   4   4   4    23598.74    25008.43    341.88 o 
   5   4   4    12483.81    13376.56    288.03 o 
   6   4   4     6611.04     6924.38    175.29 o 
   7   4   4     2194.11     2223.74     86.86 o 
   8   4   4     2725.26     2639.56     99.95 o 
   9   4   4     3635.64     3487.03    122.37 o 
  10   4   4     1258.70     1320.06     76.79 o 
  11   4   4      842.15     1002.28     71.40 o 
  12   4   4       85.00       42.17     28.66 o 
  14   4   4      119.20      165.59     58.31 o 
  15   4   4      477.01      596.53     92.77 o 
 -14   5   4      219.66      182.80     62.41 o 
 -13   5   4       14.09       15.82     40.31 o 
 -12   5   4      121.68      106.30     45.27 o 
 -11   5   4      200.72      257.30     56.34 o 
 -10   5   4       12.84       -2.60     18.20 o 
  -9   5   4        3.13       -5.02     15.89 o 
  -8   5   4        2.60       -5.41     14.92 o 
  -7   5   4      455.63      429.47     31.87 o 
  -6   5   4     3770.51     3548.29    128.49 o 
  -5   5   4      197.27      285.20     17.37 o 
  -4   5   4      724.80      875.60     25.06 o 
  -3   5   4     3007.71     2860.66     41.38 o 
  -2   5   4      721.11      776.05     18.57 o 
  -1   5   4      372.27      539.62     15.45 o 
   0   5   4      158.54      158.37     12.13 o 
   1   5   4      544.11      662.70     37.34 o 
   2   5   4     1254.86     1417.29     31.93 o 
   3   5   4     1670.21     1679.15     44.49 o 
   4   5   4      194.45      206.61     19.81 o 
   5   5   4     1669.79     1863.87     47.64 o 
   6   5   4     1813.65     1681.83     73.30 o 
   7   5   4       24.29        9.36     16.86 o 
   8   5   4       66.57       85.93     26.34 o 
   9   5   4      259.91      286.16     41.80 o 
  10   5   4     1009.41      928.07     67.01 o 
  11   5   4       11.75        4.39     24.18 o 
  12   5   4       45.53       43.59     29.40 o 
  13   5   4       10.58       21.73     39.79 o 
  14   5   4      175.40       83.84     48.54 o 
 -13   6   4     1324.31     1683.09    119.88 o 
 -12   6   4      331.89      508.69     75.11 o 
 -11   6   4      631.38      619.02     78.86 o 
 -10   6   4     2135.34     2454.33    127.22 o 
  -9   6   4      682.68      728.59     43.68 o 
  -8   6   4      138.13      155.22     25.24 o 
  -7   6   4     1251.79     1296.98     48.55 o 
  -6   6   4     2205.22     2178.00     58.91 o 
  -5   6   4     1684.31     1589.06     36.09 o 
  -4   6   4     4248.93     4380.67     65.25 o 
  -3   6   4     4216.09     3997.43     52.65 o 
  -2   6   4       43.44        4.96      6.29 o 
  -1   6   4      146.50      101.13      8.49 o 
   0   6   4     4148.00     3723.30     59.02 o 
   1   6   4     1406.67     1564.51     34.64 o 
   2   6   4    13363.03    13032.99    197.19 o 
   3   6   4    16066.07    17772.89    258.95 o 
   4   6   4    14448.13    14439.95    215.22 o 
   5   6   4     2236.83     2562.70    129.03 o 
   6   6   4     1750.30     1750.16     50.32 o 
   7   6   4       55.89       45.78     21.98 o 
   8   6   4     1483.23     1577.77     79.44 o 
   9   6   4     4588.94     4670.63    150.46 o 
  10   6   4      969.73      974.72     68.12 o 
  11   6   4      567.71      617.73     65.44 o 
  12   6   4      170.71      133.71     39.82 o 
  13   6   4      151.14      142.61     53.96 o 
  14   6   4      521.24      440.41     78.49 o 
 -13   7   4      195.81      128.98     56.92 o 
 -12   7   4      577.28      588.68     82.92 o 
 -11   7   4      545.50      504.77     74.84 o 
 -10   7   4       13.69       37.73     35.23 o 
  -9   7   4        6.55        1.97     27.36 o 
  -8   7   4      168.43      224.77     48.79 o 
  -7   7   4        5.60       73.38     34.49 o 
  -6   7   4       39.08       49.96     13.98 o 
  -5   7   4        4.11      -13.22      8.82 o 
  -4   7   4        1.72        6.36      6.83 o 
  -3   7   4        6.58       27.89      6.37 o 
  -2   7   4     1288.43     1360.69     25.82 o 
  -1   7   4      360.37      289.23     19.08 o 
   0   7   4      233.26      237.49     23.16 o 
   1   7   4     1273.87     1407.61     34.71 o 
   2   7   4     2710.49     2752.45     65.89 o 
   3   7   4      162.30      225.22     21.89 o 
   4   7   4      751.49      822.24     34.34 o 
   5   7   4      120.87      145.73     25.75 o 
   6   7   4      340.23      336.64     54.93 o 
   7   7   4     2015.73     2002.33     58.25 o 
   8   7   4      533.58      714.53     64.03 o 
   9   7   4      588.94      607.39     61.44 o 
  10   7   4      489.34      505.44     57.69 o 
  11   7   4      919.30      999.93     74.49 o 
  13   7   4      170.07       66.18     43.76 o 
  14   7   4       62.71       90.47     51.37 o 
 -13   8   4      166.73      168.21     58.08 o 
 -12   8   4      666.53      669.33     91.23 o 
 -11   8   4      690.21     1036.66    105.08 o 
 -10   8   4       95.06       34.01     35.34 o 
  -9   8   4       79.48      123.83     41.13 o 
  -8   8   4      473.21      387.36     59.76 o 
  -7   8   4     1753.57     1807.05    101.52 o 
  -6   8   4     3740.75     3768.70    143.57 o 
  -5   8   4     8028.74     7663.69    219.62 o 
  -4   8   4     4222.15     3789.91     56.87 o 
  -3   8   4     3083.21     2917.93     48.15 o 
  -2   8   4     2401.69     2165.73     43.00 o 
  -1   8   4     3728.95     4013.43     65.37 o 
   0   8   4     8800.75     9097.73    121.96 o 
   1   8   4     5232.08     5642.13     86.16 o 
   2   8   4     4200.00     4452.98     74.51 o 
   3   8   4       13.01       11.58     10.88 o 
   4   8   4        8.18       16.40     13.58 o 
   5   8   4      132.71      198.29     21.91 o 
   6   8   4     5315.21     5456.37    109.37 o 
   7   8   4     8292.04     8453.61    152.33 o 
   8   8   4      291.00      397.25     51.44 o 
   9   8   4      138.34       76.42     29.26 o 
  10   8   4      867.81      786.46     72.56 o 
  11   8   4      577.86      537.56     63.35 o 
  12   8   4      177.96      124.89     50.87 o 
  13   8   4     1409.53     1596.67    117.58 o 
  14   8   4      833.91      648.33     94.29 o 
 -12   9   4       97.76       98.47     48.34 o 
 -11   9   4       97.32       65.85     42.91 o 
 -10   9   4        0.58       -9.07     32.53 o 
  -9   9   4      244.11      112.64     42.79 o 
  -8   9   4      176.48      230.47     50.93 o 
  -7   9   4       83.19      136.39     39.49 o 
  -6   9   4      294.12      246.35     47.83 o 
  -5   9   4     1827.47     1882.36    100.58 o 
  -4   9   4     3862.36     3590.33    136.55 o 
  -3   9   4      343.03      404.87     51.64 o 
  -2   9   4      139.90      126.98     21.32 o 
  -1   9   4      137.25      109.73     12.56 o 
   0   9   4     1434.41     1459.76     61.08 o 
   1   9   4      736.28      874.58     30.58 o 
   2   9   4      456.15      442.53     25.98 o 
   3   9   4      274.37      320.35     28.81 o 
   4   9   4      437.31      482.47     34.51 o 
   5   9   4       16.44       29.29     14.45 o 
   6   9   4      333.65      267.01     45.91 o 
   7   9   4      149.07      152.58     24.08 o 
   8   9   4       24.12       11.53     15.71 o 
   9   9   4      246.38      186.40     41.47 o 
  10   9   4      117.81      240.46     46.64 o 
  11   9   4      197.08      181.23     43.09 o 
  12   9   4        0.30      -54.29     36.19 o 
  13   9   4        7.48      -59.94     39.96 o 
 -12  10   4      360.28      483.81     83.23 o 
 -11  10   4      856.50      989.33    109.26 o 
 -10  10   4      973.51      938.96     99.17 o 
  -9  10   4      212.75      216.85     54.86 o 
  -8  10   4      262.36      252.53     53.72 o 
  -7  10   4      785.74      867.02     85.13 o 
  -6  10   4     2272.91     2301.10    117.11 o 
  -5  10   4     3635.18     3774.36    149.07 o 
  -4  10   4     6114.61     5788.13    186.95 o 
  -3  10   4      798.09      804.85     73.73 o 
  -2  10   4        1.60       -8.64     14.33 o 
  -1  10   4        1.35       10.27     21.94 o 
   0  10   4      605.51      661.59     28.49 o 
   1  10   4     1325.32     1183.11     36.80 o 
   2  10   4     2591.71     2747.33     59.37 o 
   3  10   4     3015.13     3134.99     83.26 o 
   4  10   4      876.79      957.22     45.94 o 
   5  10   4     2538.90     2514.22     72.49 o 
   6  10   4     1918.43     1961.64     63.86 o 
   7  10   4     3502.85     3606.16    121.33 o 
   8  10   4     4731.76     4911.78    164.72 o 
   9  10   4     3151.21     3298.25    133.05 o 
  10  10   4      290.43      257.21     50.07 o 
  11  10   4      415.91      389.84     67.27 o 
  12  10   4       50.98      -37.61     37.74 o 
  13  10   4      328.86      408.25     76.59 o 
 -11  11   4       31.91       71.59     49.15 o 
 -10  11   4       83.99      112.75     49.28 o 
  -9  11   4      313.42      314.02     62.02 o 
  -8  11   4     1116.19     1053.58    102.98 o 
  -7  11   4     1839.91     1873.40    114.00 o 
  -6  11   4     1442.79     1216.60     89.50 o 
  -5  11   4      331.30      345.25     55.07 o 
  -4  11   4      388.09      314.52     52.67 o 
  -3  11   4        7.41        6.59     26.59 o 
  -2  11   4      288.30      314.85     33.59 o 
  -1  11   4      174.26      184.51     28.04 o 
   0  11   4       95.33      112.46     23.46 o 
   1  11   4      928.04      833.39     33.35 o 
   2  11   4      194.03      177.68     20.62 o 
   3  11   4       10.90       25.60     18.46 o 
   4  11   4      238.74      285.09     32.42 o 
   5  11   4     1700.39     1785.38     63.26 o 
   6  11   4        3.37       19.78     16.54 o 
   7  11   4        0.16       -1.02     16.19 o 
   8  11   4      193.76      239.15     47.16 o 
   9  11   4      355.00      311.62     53.42 o 
  10  11   4        2.61       -7.84     22.06 o 
  11  11   4       39.06       41.25     41.27 o 
  12  11   4       21.77      -12.69     38.56 o 
 -10  12   4      605.86      825.87    100.52 o 
  -9  12   4      277.15      298.20     64.61 o 
  -8  12   4        1.59       18.79     34.75 o 
  -7  12   4      178.23      228.26     54.40 o 
  -6  12   4     1064.80     1017.65     95.85 o 
  -5  12   4      392.93      333.23     57.54 o 
  -4  12   4     2199.72     2448.39    121.98 o 
  -3  12   4     1994.73     1713.16    100.68 o 
  -2  12   4      496.28      566.03     46.24 o 
  -1  12   4     2246.21     2151.00     75.50 o 
   0  12   4     1605.62     1666.96     65.42 o 
   1  12   4      432.87      382.11     37.59 o 
   2  12   4     1335.93     1428.05     63.95 o 
   3  12   4     4915.74     4617.33    100.86 o 
   4  12   4     1746.42     1756.13     66.31 o 
   5  12   4      403.27      353.25     35.32 o 
   6  12   4     2601.77     2737.94     83.07 o 
   7  12   4     2052.70     2248.24     76.03 o 
   8  12   4     1811.35     1829.54    101.57 o 
   9  12   4      616.51      642.05     53.11 o 
  10  12   4       19.32        6.96     25.69 o 
  11  12   4       67.77      -10.99     40.02 o 
  12  12   4      130.29      120.65     50.91 o 
 -10  13   4       54.36       37.93     44.35 o 
  -9  13   4        1.47      -20.00     36.86 o 
  -8  13   4      357.39      379.34     70.82 o 
  -7  13   4     1276.64     1303.24    102.73 o 
  -6  13   4      398.67      289.06     59.34 o 
  -5  13   4        2.18        3.39     31.59 o 
  -4  13   4      555.72      668.68     77.21 o 
  -3  13   4       21.37       -2.57     27.72 o 
  -2  13   4      148.48      149.42     42.86 o 
  -1  13   4       20.48       21.95     20.69 o 
   0  13   4      102.46       71.54     24.51 o 
   1  13   4     1488.15     1482.00     65.67 o 
   2  13   4      548.70      572.29     47.04 o 
   3  13   4     1302.01     1380.52     73.52 o 
   4  13   4      613.99      646.50     49.59 o 
   5  13   4      521.15      598.26     47.54 o 
   6  13   4      673.47      830.20     55.97 o 
   7  13   4      234.25      321.59     55.96 o 
   8  13   4      518.76      481.82     46.05 o 
   9  13   4      806.19      851.00    105.28 o 
  10  13   4      116.57      203.69     57.12 o 
  11  13   4       81.08      112.94     49.98 o 
  -9  14   4      114.12       67.45     48.22 o 
  -8  14   4      137.30      207.29     58.99 o 
  -7  14   4      810.74      857.59     97.67 o 
  -6  14   4     1564.93     1627.61    114.65 o 
  -5  14   4      640.55      592.12     80.38 o 
  -4  14   4      487.46      562.11     76.02 o 
  -3  14   4     1011.33     1045.97     99.26 o 
  -2  14   4     1167.31     1339.15     95.40 o 
  -1  14   4      459.37      452.05     45.48 o 
   0  14   4      384.48      434.22     62.97 o 
   1  14   4      704.91      585.26     65.38 o 
   2  14   4       13.12       36.01     22.87 o 
   3  14   4       43.51       19.30     22.28 o 
   4  14   4     1412.06     1466.11     66.13 o 
   5  14   4     1602.86     1605.71     69.37 o 
   6  14   4     1808.32     1745.81     57.72 o 
   7  14   4      968.27      941.30     61.64 o 
   8  14   4      653.26      535.10     50.67 o 
   9  14   4      653.62      740.12     59.77 o 
  10  14   4      410.61      301.58     67.34 o 
  -8  15   4      221.84      342.55     72.56 o 
  -7  15   4      448.59      322.01     68.66 o 
  -6  15   4      811.68      685.85     92.45 o 
  -5  15   4      409.78      388.54     71.85 o 
  -4  15   4       63.66       56.18     40.52 o 
  -3  15   4        9.57       15.16     36.91 o 
  -2  15   4       20.41       97.58     43.72 o 
  -1  15   4     1214.06     1097.30    104.02 o 
   0  15   4      959.21     1012.41     68.04 o 
   1  15   4      676.63      666.63     57.17 o 
   2  15   4      496.11      398.55     44.51 o 
   3  15   4       51.16       72.29     36.36 o 
   4  15   4        1.91      -16.75     21.08 o 
   5  15   4       77.14       86.89     27.51 o 
   6  15   4       80.40       27.25     38.31 o 
   7  15   4       77.20       25.72     37.58 o 
   8  15   4       46.30       28.50     28.17 o 
   9  15   4       63.91       40.75     41.99 o 
  -7  16   4      372.38      540.10     86.80 o 
  -6  16   4     1533.44     1427.70    129.87 o 
  -5  16   4      745.69      829.08    101.02 o 
  -4  16   4      592.55      674.74     88.65 o 
  -3  16   4       93.36      111.86     48.85 o 
  -2  16   4      216.30      270.30     62.84 o 
  -1  16   4      123.91       87.34     45.08 o 
   0  16   4      599.48      638.25     84.93 o 
   1  16   4      284.13      230.84     39.08 o 
   2  16   4       70.98       70.06     36.10 o 
   3  16   4       99.52       71.87     29.25 o 
   4  16   4      346.20      224.08     37.58 o 
   5  16   4     1936.21     2224.27    125.75 o 
   6  16   4     2722.29     2879.32    143.57 o 
   7  16   4     2011.79     2161.32    125.69 o 
   8  16   4      260.58      216.74     60.02 o 
  -5  17   4       42.96       30.06     48.68 o 
  -4  17   4      290.51      266.61     68.70 o 
  -3  17   4      135.96      184.76     61.25 o 
  -2  17   4       22.64      -51.37     34.49 o 
  -1  17   4        0.14      -42.67     36.81 o 
   0  17   4       22.63       -7.45     41.90 o 
   1  17   4      169.97      134.58     44.91 o 
   2  17   4        4.45        3.43     40.45 o 
   3  17   4      478.34      514.71     54.48 o 
   4  17   4      508.59      459.95     50.08 o 
   5  17   4      141.85      114.66     48.38 o 
   6  17   4        0.02       -5.86     38.19 o 
  -3  18   4       21.61      -34.48     42.31 o 
  -2  18   4        4.98      -11.02     45.78 o 
  -1  18   4      139.16      135.20     56.30 o 
   0  18   4      685.86      785.49     98.33 o 
   1  18   4      705.90      679.86     95.50 o 
   2  18   4      135.88      206.28     45.49 o 
   3  18   4      470.71      528.73     57.65 o 
   4  18   4      433.68      528.53     84.71 o 
  -3 -18   5      503.61      556.89     84.43 o 
  -2 -18   5      775.96      855.66    104.69 o 
  -1 -18   5      225.78      165.66     58.29 o 
   0 -18   5      156.74      117.03     52.96 o 
   1 -18   5        8.05       -1.32     42.00 o 
   2 -18   5      149.13      157.53     60.35 o 
  -5 -17   5      430.93      353.54     70.12 o 
  -4 -17   5      783.64      825.38     97.95 o 
  -3 -17   5      925.31      872.10    100.90 o 
  -2 -17   5      827.49      723.44     91.89 o 
  -1 -17   5      461.87      461.37     74.68 o 
   0 -17   5      400.24      539.57     81.26 o 
   1 -17   5      558.75      544.69     87.95 o 
   2 -17   5      472.76      433.63     79.63 o 
   3 -17   5        3.21        1.02     38.02 o 
   4 -17   5       27.52       23.50     44.11 o 
   5 -17   5      628.67      713.08    101.88 o 
  -7 -16   5        0.80        1.98     36.29 o 
  -6 -16   5        1.33       -5.82     35.47 o 
  -5 -16   5       53.90      114.59     48.45 o 
  -4 -16   5      229.52      209.26     54.50 o 
  -3 -16   5      266.81      246.24     57.17 o 
  -2 -16   5      304.20      366.08     67.03 o 
  -1 -16   5      100.83       45.29     39.93 o 
   0 -16   5      138.20       88.00     45.22 o 
   1 -16   5       34.15       88.91     45.44 o 
   2 -16   5       95.50      136.68     51.03 o 
   3 -16   5       40.92        3.22     39.73 o 
   4 -16   5      137.91       12.13     43.00 o 
   5 -16   5      218.20      237.42     65.16 o 
   6 -16   5        0.81       14.79     46.79 o 
   7 -16   5      206.21      184.10     64.48 o 
  -8 -15   5       15.17      -14.97     23.34 o 
  -7 -15   5      354.01      385.02     70.08 o 
  -6 -15   5     1695.23     1875.27    122.36 o 
  -5 -15   5     2784.33     3083.72    153.67 o 
  -4 -15   5     4131.05     4011.48    175.89 o 
  -3 -15   5     1306.71     1351.91    100.95 o 
  -2 -15   5      203.84      154.47     46.91 o 
  -1 -15   5      286.54      211.69     52.32 o 
   0 -15   5      670.51      649.59     85.86 o 
   1 -15   5      364.10      227.83     54.96 o 
   2 -15   5      139.49      123.04     46.45 o 
   3 -15   5      130.48       54.21     42.22 o 
   4 -15   5       86.69      107.89     47.37 o 
   5 -15   5        0.98        9.56     39.65 o 
   6 -15   5      104.05       48.80     46.55 o 
   7 -15   5     1210.38     1261.94    120.51 o 
   8 -15   5      975.24      984.37    112.42 o 
  -9 -14   5       18.14       25.36     26.56 o 
  -8 -14   5      257.29      198.46     35.92 o 
  -7 -14   5       66.44       76.26     30.24 o 
  -6 -14   5        0.28        6.08     21.42 o 
  -5 -14   5       27.13       -1.77     28.69 o 
  -4 -14   5        1.87       13.60     31.53 o 
  -3 -14   5       20.56      -25.97     27.09 o 
  -2 -14   5        7.54       -9.71     27.20 o 
  -1 -14   5      130.90      184.20     50.10 o 
   0 -14   5        8.50        2.40     30.98 o 
   1 -14   5     1038.85      910.79     98.77 o 
   2 -14   5      736.01      747.65     90.16 o 
   3 -14   5      278.04      180.06     53.62 o 
   4 -14   5       34.08       30.83     38.64 o 
   5 -14   5       17.04        6.31     37.36 o 
   6 -14   5        4.12      -50.20     33.46 o 
   7 -14   5      510.02      475.98     75.87 o 
   8 -14   5      679.34      544.25     85.04 o 
   9 -14   5      136.74       60.91     51.25 o 
 -10 -13   5      697.33      702.96     85.46 o 
  -9 -13   5      309.78      481.57     51.84 o 
  -8 -13   5       82.57      132.97     50.22 o 
  -7 -13   5      713.29      751.01     57.69 o 
  -6 -13   5     1578.72     1427.79     66.30 o 
  -5 -13   5     1457.56     1529.51     76.64 o 
  -4 -13   5      220.99      187.10     28.92 o 
  -3 -13   5      839.72      729.55     77.92 o 
  -2 -13   5      861.17      912.38     87.62 o 
  -1 -13   5      555.69      541.69     72.73 o 
   0 -13   5       64.27       35.45     34.48 o 
   1 -13   5       90.32       60.46     37.94 o 
   2 -13   5      897.47      891.03     88.13 o 
   3 -13   5      553.16      436.65     67.20 o 
   4 -13   5      496.24      507.18     73.21 o 
   5 -13   5     1173.81      761.67     85.33 o 
   6 -13   5     1750.51     1864.55    118.70 o 
   7 -13   5     1362.23     1513.78    110.05 o 
   8 -13   5     1194.12     1358.82    124.38 o 
   9 -13   5      258.00      339.94     71.68 o 
  10 -13   5       30.17       -2.39     43.75 o 
 -11 -12   5      160.58      135.57     51.00 o 
 -10 -12   5      226.66      202.94     52.96 o 
  -9 -12   5        0.85       41.61     35.33 o 
  -8 -12   5     1005.81     1034.08     66.13 o 
  -7 -12   5     1473.84     1322.73     63.58 o 
  -6 -12   5        1.61        0.58     18.66 o 
  -5 -12   5      163.39      178.02     36.30 o 
  -4 -12   5      376.76      465.77     39.52 o 
  -3 -12   5      350.84      403.08     36.48 o 
  -2 -12   5      316.16      294.77     30.48 o 
  -1 -12   5      310.31      248.35     49.64 o 
   0 -12   5      923.64     1001.64     94.91 o 
   1 -12   5      663.81      485.58     65.98 o 
   2 -12   5      731.53      750.31     79.06 o 
   3 -12   5       96.61       68.89     35.68 o 
   4 -12   5      124.68       63.04     37.73 o 
   5 -12   5      456.53      493.87     69.16 o 
   6 -12   5      118.65      108.63     42.37 o 
   7 -12   5       22.23       15.11     36.74 o 
   8 -12   5     1089.34      725.23     86.03 o 
   9 -12   5      727.13      691.77     87.68 o 
  10 -12   5      214.13      226.80     61.11 o 
  11 -12   5       27.90      -48.68     41.40 o 
 -12 -11   5      911.96     1015.16    106.26 o 
 -11 -11   5      351.34      349.26     64.64 o 
 -10 -11   5        0.95       -7.09     32.02 o 
  -9 -11   5      151.81       98.91     39.72 o 
  -8 -11   5      346.29      354.60     40.74 o 
  -7 -11   5     1944.01     1952.00     74.41 o 
  -6 -11   5      900.36      938.49     50.83 o 
  -5 -11   5     1499.40     1471.64     60.15 o 
  -4 -11   5     1366.12     1376.17     56.26 o 
  -3 -11   5     3355.42     3177.12     84.61 o 
  -2 -11   5     2295.51     2365.21     69.80 o 
  -1 -11   5     4894.46     4669.93    128.24 o 
   0 -11   5     2436.98     2520.91     80.15 o 
   1 -11   5     1478.27     1455.61     94.18 o 
   2 -11   5      276.94      224.72     49.49 o 
   3 -11   5        2.11      -36.50     27.70 o 
   4 -11   5     3517.55     3368.64    143.53 o 
   5 -11   5      346.78      330.12     56.47 o 
   6 -11   5      834.89      888.96     86.29 o 
   7 -11   5      656.72      552.16     72.44 o 
   8 -11   5      295.64      337.45     64.40 o 
   9 -11   5        1.68       -6.58     35.41 o 
  10 -11   5        5.44       10.77     37.32 o 
  11 -11   5      304.96      403.19     72.88 o 
 -12 -10   5      109.63       91.47     47.89 o 
 -11 -10   5        4.46       46.93     38.49 o 
 -10 -10   5        7.20       16.53     32.01 o 
  -9 -10   5       45.97       65.81     36.08 o 
  -8 -10   5        4.23       -5.51     18.94 o 
  -7 -10   5       16.24       32.95     19.77 o 
  -6 -10   5        5.60       31.80     23.54 o 
  -5 -10   5      566.95      652.18     45.36 o 
  -4 -10   5      120.56       86.83     21.06 o 
  -3 -10   5      171.73      198.15     40.02 o 
  -2 -10   5       69.94       83.35     18.30 o 
  -1 -10   5      230.76      318.35     28.22 o 
   0 -10   5      109.57      100.34     17.96 o 
   1 -10   5      903.48      968.00     29.13 o 
   2 -10   5      674.07      788.89     76.50 o 
   3 -10   5      834.14      829.18     77.06 o 
   4 -10   5      514.79      419.25     59.02 o 
   5 -10   5        0.83       11.09     31.73 o 
   6 -10   5       57.12       21.34     31.38 o 
   7 -10   5      387.85      301.19     53.48 o 
   8 -10   5     1144.76     1155.06     87.92 o 
   9 -10   5      487.29      434.30     66.87 o 
  10 -10   5      574.95      534.12     74.96 o 
  11 -10   5       64.03       67.21     45.67 o 
  12 -10   5       45.06      -35.54     39.88 o 
 -13  -9   5     1230.32      912.44    102.32 o 
 -12  -9   5      302.11      283.67     63.42 o 
 -11  -9   5      289.33      267.42     57.96 o 
 -10  -9   5       21.87       24.90     34.42 o 
  -9  -9   5       19.05       39.83     32.10 o 
  -8  -9   5     1651.51     1550.42     92.17 o 
  -7  -9   5     1813.01     1930.05     87.16 o 
  -6  -9   5     2876.11     2706.51    157.43 o 
  -5  -9   5     3987.62     3815.36     95.92 o 
  -4  -9   5     1266.33     1276.89     51.20 o 
  -3  -9   5     1445.18     1303.48     49.60 o 
  -2  -9   5     1229.60     1184.11     50.79 o 
  -1  -9   5     2361.16     2377.98     50.16 o 
   0  -9   5     1914.71     1955.19     42.87 o 
   1  -9   5       29.44       17.77      8.70 o 
   2  -9   5       82.15      110.67     13.45 o 
   3  -9   5      726.78      635.17     28.47 o 
   4  -9   5      221.87      196.09     43.92 o 
   5  -9   5     1923.23     1905.87    100.17 o 
   6  -9   5     4926.08     4792.41    167.32 o 
   7  -9   5     1783.12     2020.93    105.15 o 
   8  -9   5      368.06      520.74     64.16 o 
   9  -9   5      562.60      543.14     68.54 o 
  10  -9   5      447.11      453.97     67.51 o 
  11  -9   5      460.35      620.51     77.95 o 
  12  -9   5      769.95      933.20     97.37 o 
 -13  -8   5        7.28       35.46     41.35 o 
 -12  -8   5      289.25      165.07     49.72 o 
 -11  -8   5       24.53      -24.71     29.28 o 
 -10  -8   5      216.42       88.26     40.62 o 
  -9  -8   5       34.57       21.00     29.56 o 
  -8  -8   5      215.00      202.63     45.59 o 
  -7  -8   5       23.99        4.64     17.04 o 
  -6  -8   5     3145.38     2940.54     84.00 o 
  -5  -8   5      143.99      154.84     23.45 o 
  -4  -8   5      721.27      630.62     49.30 o 
  -3  -8   5      122.80      250.69     37.42 o 
  -2  -8   5      482.84      559.39     26.43 o 
  -1  -8   5     2489.04     2785.65     68.87 o 
   0  -8   5        0.34       19.75      9.07 o 
   1  -8   5     1206.36     1265.13     31.34 o 
   2  -8   5      304.63      408.42     18.50 o 
   3  -8   5       41.58       59.24      9.29 o 
   4  -8   5      289.15      280.90     38.21 o 
   5  -8   5     1443.92     1292.98     44.23 o 
   6  -8   5     2415.01     2349.81    107.95 o 
   7  -8   5      169.02      115.85     35.90 o 
   8  -8   5       81.10      132.74     37.96 o 
   9  -8   5        0.26       14.71     29.45 o 
  10  -8   5      326.71      273.38     52.26 o 
  11  -8   5       14.72       70.19     37.46 o 
  12  -8   5      236.04      258.18     55.49 o 
  13  -8   5      208.99      229.30     59.96 o 
 -13  -7   5      547.66      564.70     82.73 o 
 -12  -7   5      613.88      481.90     72.68 o 
 -11  -7   5      688.83      673.46     80.54 o 
 -10  -7   5      639.19      646.39     78.83 o 
  -9  -7   5      578.56      438.26     59.11 o 
  -8  -7   5      811.23      916.55     81.31 o 
  -7  -7   5     3027.39     2935.08    118.57 o 
  -6  -7   5     5101.72     5119.39    114.13 o 
  -5  -7   5     2522.80     2625.56     72.96 o 
  -4  -7   5     1982.99     1934.36     59.16 o 
  -3  -7   5      143.43      178.53     17.18 o 
  -2  -7   5     1289.40     1135.53     33.25 o 
  -1  -7   5     5850.07     6531.16     94.03 o 
   0  -7   5     4106.62     3835.49     62.72 o 
   1  -7   5     1757.27     1853.93     37.89 o 
   2  -7   5      408.86      305.44     16.71 o 
   3  -7   5      610.45      574.91     39.65 o 
   4  -7   5     3513.01     3213.38     68.15 o 
   5  -7   5     3013.02     2938.25     66.49 o 
   6  -7   5     3957.40     3776.92     81.83 o 
   7  -7   5     1690.71     1841.65     56.68 o 
   8  -7   5     1055.71     1179.68     77.18 o 
   9  -7   5      154.51      193.87     42.12 o 
  10  -7   5       57.35       92.73     36.40 o 
  11  -7   5      285.55      257.80     52.19 o 
  12  -7   5       75.61       72.56     29.48 o 
  13  -7   5       18.48       15.31     40.64 o 
 -14  -6   5       61.16      187.71     54.70 o 
 -13  -6   5       29.16      -20.04     34.40 o 
 -12  -6   5      185.61      137.04     50.32 o 
 -11  -6   5       97.71       78.53     39.18 o 
 -10  -6   5      400.45      369.02     57.64 o 
  -9  -6   5     1797.84     1748.07     97.21 o 
  -8  -6   5     3334.30     3317.81    131.31 o 
  -7  -6   5      389.31      372.60     50.11 o 
  -6  -6   5      451.29      404.30     20.28 o 
  -5  -6   5      527.64      657.12     38.54 o 
  -4  -6   5       88.95       73.36     19.10 o 
  -3  -6   5      248.69      259.31     19.53 o 
  -2  -6   5     1174.49     1190.44     32.83 o 
  -1  -6   5     4744.19     5128.85     76.88 o 
   0  -6   5     2795.27     2585.64     47.31 o 
   1  -6   5     3567.21     3826.14     59.45 o 
   2  -6   5       42.72       43.24     10.59 o 
   3  -6   5        4.27       28.66      8.07 o 
   4  -6   5       91.51      164.96     17.38 o 
   5  -6   5      363.34      422.41     27.44 o 
   6  -6   5       35.09       45.08     14.23 o 
   7  -6   5      163.70      145.47     20.94 o 
   8  -6   5      216.30      238.53     27.60 o 
   9  -6   5      543.43      464.21     37.16 o 
  10  -6   5      202.35      154.81     41.16 o 
  11  -6   5       26.38      -13.80     29.83 o 
  12  -6   5     1044.22     1005.06     66.12 o 
  13  -6   5      505.13      549.28     76.51 o 
  14  -6   5      155.65      229.21     58.44 o 
 -14  -5   5      694.20      819.75     97.74 o 
 -13  -5   5     1204.92     1111.61    105.16 o 
 -12  -5   5      270.47      233.00     51.78 o 
 -11  -5   5     1221.57     1024.20     94.22 o 
 -10  -5   5      430.30      303.91     53.11 o 
  -9  -5   5     1135.11     1274.83     83.46 o 
  -8  -5   5     1520.90     1385.40     82.07 o 
  -7  -5   5     1091.70     1153.51     71.66 o 
  -6  -5   5      207.74      258.68     38.82 o 
  -5  -5   5       40.28       62.27     13.17 o 
  -4  -5   5     3511.20     2968.93     58.71 o 
  -3  -5   5    15619.45    16868.06    204.70 o 
  -2  -5   5    16937.26    16589.13    198.40 o 
  -1  -5   5     7295.29     7505.54    100.82 o 
   0  -5   5       40.59        4.47      9.17 o 
   1  -5   5     2718.29     2824.43     61.69 o 
   2  -5   5     6434.20     6501.48     86.62 o 
   3  -5   5      771.64      571.27     40.00 o 
   4  -5   5      837.88      633.25     56.90 o 
   5  -5   5     5628.73     5545.07    101.69 o 
   6  -5   5     1518.72     1701.83     50.51 o 
   7  -5   5        5.32       17.67     13.92 o 
   8  -5   5     1586.97     1590.18    132.72 o 
   9  -5   5      987.02     1031.99     47.73 o 
  10  -5   5     1344.88     1343.47     57.00 o 
  11  -5   5     1318.51     1412.27     51.30 o 
  12  -5   5      511.35      472.50     68.12 o 
  13  -5   5       39.71       78.64     42.89 o 
  14  -5   5       62.13      105.44     46.50 o 
 -14  -4   5      288.79      203.68     55.49 o 
 -13  -4   5       60.23      104.42     45.56 o 
 -12  -4   5       35.78       -2.99     31.90 o 
 -11  -4   5      108.62      154.64     42.94 o 
 -10  -4   5        1.47       20.25     27.38 o 
  -9  -4   5      312.21      322.57     53.25 o 
  -8  -4   5      107.82      156.23     37.29 o 
  -7  -4   5       28.98       28.79     23.42 o 
  -6  -4   5       43.67       28.08     20.20 o 
  -5  -4   5       87.62       89.26     17.14 o 
  -4  -4   5      959.63     1052.75     32.64 o 
  -3  -4   5      264.72      320.29     23.74 o 
  -2  -4   5     4393.35     4554.28     69.83 o 
  -1  -4   5        3.35       33.50      7.94 o 
   0  -4   5      570.44      603.34     20.23 o 
   1  -4   5      750.68      830.58     27.64 o 
   2  -4   5      108.61      213.26     13.57 o 
   3  -4   5      111.92      155.44     12.13 o 
   4  -4   5      337.18      328.07     35.77 o 
   5  -4   5      125.13      117.47     18.03 o 
   6  -4   5     1346.58     1410.69     87.68 o 
   7  -4   5     5272.27     5501.14    108.04 o 
   8  -4   5     3669.40     3559.49     85.22 o 
   9  -4   5       74.75       51.44     21.36 o 
  10  -4   5        8.80       18.61     19.14 o 
  11  -4   5      787.74      809.56     75.36 o 
  12  -4   5       79.16       39.36     34.22 o 
  13  -4   5      548.69      508.74     72.48 o 
  14  -4   5      117.72      130.03     46.71 o 
 -14  -3   5      502.18      416.34     70.86 o 
 -13  -3   5      741.97      676.61     81.11 o 
 -12  -3   5       41.10       34.33     33.92 o 
 -11  -3   5       28.00       27.88     30.31 o 
 -10  -3   5       17.82       32.50     28.44 o 
  -9  -3   5     2492.63     2598.89    115.07 o 
  -8  -3   5     3322.23     3222.31    123.46 o 
  -7  -3   5     1955.52     1868.92     87.54 o 
  -6  -3   5     4851.63     4939.89    146.65 o 
  -5  -3   5     4877.62     5209.10    103.64 o 
  -4  -3   5    13540.50    13601.39    207.96 o 
  -3  -3   5     9205.13     9718.36    126.61 o 
  -2  -3   5    16383.67    16456.94    193.61 o 
  -1  -3   5    25465.12    26552.92    294.75 o 
   0  -3   5    11483.82    10981.44    131.95 o 
   1  -3   5      749.27      670.74     20.28 o 
   2  -3   5      380.04      440.34     16.73 o 
   3  -3   5     6848.65     6379.42     84.63 o 
   4  -3   5     4942.07     5007.01     88.75 o 
   5  -3   5     5976.37     5352.44     96.81 o 
   6  -3   5     2306.92     2365.30    125.79 o 
   7  -3   5      567.23      551.94     47.95 o 
   8  -3   5     1869.51     1916.10     60.64 o 
   9  -3   5     8368.18     8326.36    156.62 o 
  10  -3   5     1269.45     1269.24     55.11 o 
  11  -3   5      452.87      611.19     46.03 o 
  12  -3   5      240.62      207.14     46.29 o 
  13  -3   5       23.18       45.42     36.62 o 
  14  -3   5        0.56        2.61     25.93 o 
 -14  -2   5       23.93       20.31     39.86 o 
 -13  -2   5       16.69      -14.29     33.37 o 
 -12  -2   5       75.50      105.31     41.64 o 
 -11  -2   5       18.37        4.91     29.79 o 
 -10  -2   5      216.48      288.95     48.72 o 
  -9  -2   5       98.79       13.07     24.07 o 
  -8  -2   5        2.91       31.24     25.77 o 
  -7  -2   5      538.47      494.80     24.71 o 
  -6  -2   5     1190.69     1214.12     46.04 o 
  -5  -2   5     2218.68     2008.87     56.45 o 
  -4  -2   5     2502.00     2532.69     60.60 o 
  -3  -2   5        1.92       12.42     10.13 o 
  -2  -2   5      729.57      616.02     20.81 o 
  -1  -2   5    12364.90    12157.30    122.42 o 
   0  -2   5     2618.02     2715.87     43.45 o 
   1  -2   5        0.53       11.18      5.95 o 
   2  -2   5      228.55      305.06     15.50 o 
   3  -2   5      325.41      385.44     19.80 o 
   4  -2   5      129.44      179.59     16.02 o 
   5  -2   5      435.66      477.06     21.13 o 
   6  -2   5      148.66      186.88     48.53 o 
   7  -2   5        3.76       22.50     13.10 o 
   8  -2   5      108.78       93.06     18.77 o 
   9  -2   5     1573.25     1537.31     67.49 o 
  10  -2   5       69.42       68.80     29.66 o 
  11  -2   5      385.96      421.08     38.36 o 
  12  -2   5      524.07      432.93     60.34 o 
  13  -2   5        0.25       24.33     33.61 o 
  14  -2   5       16.11       -0.20     27.01 o 
  15  -2   5       75.96       -6.22     46.17 o 
 -14  -1   5      508.34      512.71     75.92 o 
 -13  -1   5      956.63      970.38     94.11 o 
 -12  -1   5      659.28      691.64     77.63 o 
 -11  -1   5      383.90      387.54     58.69 o 
 -10  -1   5      810.75      760.86     74.66 o 
  -9  -1   5     1707.16     1838.48     93.08 o 
  -8  -1   5     2343.96     2283.25    100.42 o 
  -7  -1   5     4649.78     4447.68     81.96 o 
  -6  -1   5     7709.61     7873.92    104.32 o 
  -5  -1   5       24.83       99.34     29.96 o 
  -4  -1   5       22.10       93.92     14.18 o 
  -3  -1   5     5408.60     5450.56     96.02 o 
  -2  -1   5    15257.78    16073.88    227.38 o 
  -1  -1   5     2269.49     2726.67     48.29 o 
   0  -1   5     1085.79      840.65     17.84 o 
   1  -1   5     1737.41     1639.39     33.30 o 
   2  -1   5     1450.40     1357.81     24.09 o 
   3  -1   5    11270.02    11173.86    133.54 o 
   4  -1   5     4692.81     4572.89     66.54 o 
   5  -1   5    14708.59    14847.99    178.59 o 
   6  -1   5     6971.10     6906.99    136.56 o 
   7  -1   5     6186.49     5687.82    106.72 o 
   8  -1   5      681.74      633.69     35.84 o 
   9  -1   5     1796.51     1743.70     58.17 o 
  10  -1   5      960.23      897.43     47.08 o 
  11  -1   5      480.81      650.96     68.26 o 
  12  -1   5     1670.59     1736.19    100.73 o 
  13  -1   5       84.53       75.25     38.09 o 
  14  -1   5        4.93       -3.57     25.12 o 
  15  -1   5       85.17      -15.45     42.57 o 
 -14   0   5      101.36       71.76     43.30 o 
 -13   0   5       57.87       32.14     36.47 o 
 -12   0   5      265.35      246.36     50.09 o 
 -11   0   5      414.48      321.46     51.98 o 
 -10   0   5     1544.57     1421.68     86.33 o 
  -9   0   5      473.34      472.52     56.79 o 
  -8   0   5      365.09      336.75     24.94 o 
  -7   0   5     1713.33     1857.10     81.88 o 
  -6   0   5     1585.29     1742.83     56.30 o 
  -5   0   5      845.63      779.83     33.93 o 
  -4   0   5     1949.86     2197.49     53.97 o 
  -3   0   5     6355.52     6496.08    108.17 o 
  -2   0   5     3226.99     2760.67     41.52 o 
  -1   0   5     1315.00     1574.29     28.51 o 
   0   0   5    18122.88    18346.76    202.60 o 
   1   0   5     1586.93     1636.53     25.60 o 
   2   0   5    19133.15    20168.47    193.20 o 
   3   0   5      526.08      823.13     22.99 o 
   4   0   5     3327.10     3596.65     54.19 o 
   5   0   5     1451.57     1469.47     61.99 o 
   6   0   5       99.95      142.51     16.01 o 
   7   0   5        5.75       44.44     28.61 o 
   8   0   5       28.09      -11.44     11.86 o 
   9   0   5     1208.35     1140.20     81.16 o 
  10   0   5     2110.99     2279.58     69.27 o 
  11   0   5     1188.45     1381.68     84.54 o 
  12   0   5      137.83       67.71     36.19 o 
  13   0   5     1416.05     1356.14     92.43 o 
  14   0   5      367.20      334.63     43.61 o 
  15   0   5        6.11      -21.58     44.03 o 
 -14   1   5      184.18      244.08     56.46 o 
 -13   1   5       90.14      122.87     43.67 o 
 -12   1   5      497.80      418.44     59.61 o 
 -11   1   5      737.85      788.13     76.86 o 
 -10   1   5      845.37      653.57     66.63 o 
  -9   1   5     1220.57     1258.20     75.52 o 
  -8   1   5       41.31       24.14     21.68 o 
  -7   1   5      663.92      537.14     49.91 o 
  -6   1   5       30.16       55.54     14.10 o 
  -5   1   5     2823.61     2830.11     65.35 o 
  -4   1   5    11748.75    11058.49    169.28 o 
  -3   1   5     5257.38     5213.20     86.61 o 
  -2   1   5     6822.01     6922.75     86.49 o 
  -1   1   5    10015.07    10949.62    127.32 o 
   0   1   5     5453.30     5444.02     81.16 o 
   1   1   5    11733.94    12245.53    142.32 o 
   2   1   5    14823.97    15021.21    176.91 o 
   3   1   5    34821.83    38093.64    568.51 o 
   4   1   5     5068.00     4852.86     85.20 o 
   5   1   5      735.93      750.95     25.05 o 
   6   1   5     1574.87     1712.16     72.53 o 
   7   1   5     3667.45     3480.99    115.09 o 
   8   1   5     3349.28     3246.84    114.64 o 
   9   1   5     1160.69     1108.33     69.97 o 
  10   1   5     4828.93     5077.09    163.43 o 
  11   1   5      308.36      254.77     46.75 o 
  12   1   5       14.03        3.89     27.79 o 
  13   1   5      322.12      389.81     60.18 o 
  14   1   5      609.65      710.30     59.88 o 
  15   1   5      429.48      457.18     83.72 o 
 -14   2   5       95.91      129.14     47.09 o 
 -13   2   5      100.54       68.76     37.40 o 
 -12   2   5        1.26       14.40     27.93 o 
 -11   2   5       64.06       63.38     30.33 o 
 -10   2   5     1273.39     1199.95     76.53 o 
  -9   2   5      244.95      231.05     39.14 o 
  -8   2   5      426.58      464.91     48.80 o 
  -7   2   5       57.87       81.10     23.89 o 
  -6   2   5      183.45      176.73     21.00 o 
  -5   2   5      104.12      100.51     28.86 o 
  -4   2   5      115.93      122.52     14.80 o 
  -3   2   5     3895.68     4174.62     60.34 o 
  -2   2   5     1617.06     1517.40     29.78 o 
  -1   2   5     6350.53     6479.66     82.18 o 
   0   2   5     6140.45     6568.56     83.39 o 
   1   2   5     9115.11     9555.54    115.76 o 
   2   2   5     9763.86    10127.86    216.99 o 
   3   2   5     7617.48     7622.14    124.13 o 
   4   2   5     2731.33     3416.59     99.99 o 
   5   2   5       13.29       42.10     16.96 o 
   6   2   5     2226.75     2448.33     88.52 o 
   7   2   5     1268.06     1032.36     59.42 o 
   8   2   5      457.90      647.82     57.35 o 
   9   2   5       59.50       64.57     27.86 o 
  10   2   5       60.95       77.43     31.28 o 
  11   2   5     2610.56     2431.25    110.38 o 
  12   2   5      173.31      230.29     45.85 o 
  13   2   5       17.64        5.89     28.68 o 
  15   2   5       53.61       -0.32     42.70 o 
 -14   3   5      309.90      289.01     69.67 o 
 -13   3   5       29.44       44.38     36.18 o 
 -12   3   5      108.53      136.15     39.40 o 
 -11   3   5     1623.03     1578.51     90.18 o 
 -10   3   5      787.87      841.22     72.15 o 
  -9   3   5     2450.97     2291.80     98.75 o 
  -8   3   5      326.83      359.70     44.04 o 
  -7   3   5      466.70      538.09     48.47 o 
  -6   3   5     1078.99      875.54     52.27 o 
  -5   3   5     4665.08     4275.04    565.21 o 
  -4   3   5    11327.92    10329.37    220.48 o 
  -3   3   5    18048.00    18474.67    254.26 o 
  -2   3   5     1648.99     1393.46     35.20 o 
  -1   3   5     3901.11     4370.38    115.45 o 
   0   3   5      633.68      650.46     22.11 o 
   1   3   5    14959.03    15509.50    158.50 o 
   2   3   5     1079.46      994.37     22.64 o 
   3   3   5     5803.16     5991.92     78.77 o 
   4   3   5     1849.87     2080.07     75.08 o 
   5   3   5       73.80       66.41     19.05 o 
   6   3   5     2584.96     2543.95     91.32 o 
   7   3   5      986.86      892.76     55.81 o 
   8   3   5     6822.12     5905.10    167.60 o 
   9   3   5     7217.98     7167.04    197.59 o 
  10   3   5     2638.93     2702.61    112.00 o 
  11   3   5      488.46      528.59     61.51 o 
  12   3   5       60.36       44.24     31.49 o 
  13   3   5       51.58       82.55     36.25 o 
  15   3   5      484.28      511.60     85.27 o 
 -14   4   5      140.16      194.95     62.04 o 
 -13   4   5      155.12      110.23     48.96 o 
 -12   4   5       72.53       56.74     27.11 o 
 -11   4   5       30.61       34.24     29.24 o 
 -10   4   5      138.46      125.76     33.43 o 
  -9   4   5       28.15       87.91     29.71 o 
  -8   4   5      417.33      471.38     48.42 o 
  -7   4   5     1261.39     1294.65     63.70 o 
  -6   4   5     7905.12     7836.32    138.89 o 
  -5   4   5     4159.67     4232.41     81.80 o 
  -4   4   5     3001.02     3364.79     66.71 o 
  -3   4   5      849.71     1037.40     26.41 o 
  -2   4   5      129.97      191.65     11.31 o 
  -1   4   5     1507.82     1358.03     37.65 o 
   0   4   5      307.17      294.03     15.40 o 
   1   4   5       25.92       51.25      6.99 o 
   2   4   5       27.94        9.19      7.43 o 
   3   4   5      249.47      293.99     17.72 o 
   4   4   5      305.98      339.96     18.26 o 
   5   4   5      432.42      402.37     39.71 o 
   6   4   5      238.91      257.33     34.24 o 
   7   4   5      112.42       96.94     23.82 o 
   8   4   5      172.25      219.53     35.78 o 
   9   4   5       69.71      116.07     31.01 o 
  10   4   5      251.57      248.86     43.38 o 
  11   4   5      405.28      521.95     60.37 o 
  12   4   5       24.31       26.92     28.92 o 
  13   4   5       28.84       28.22     32.20 o 
  14   4   5       95.59      115.83     55.42 o 
 -13   5   5      228.72      255.33     64.46 o 
 -12   5   5      328.43      444.25     71.50 o 
 -11   5   5      273.00      295.54     58.91 o 
 -10   5   5     1057.58     1045.18     55.56 o 
  -9   5   5     2662.06     2736.04     81.01 o 
  -8   5   5     2837.39     2765.75     77.93 o 
  -7   5   5       21.46       51.71     16.17 o 
  -6   5   5      156.47      173.73     18.69 o 
  -5   5   5     4730.11     4573.76     73.40 o 
  -4   5   5     4801.22     4254.38     70.88 o 
  -3   5   5     8097.77     8450.40     95.44 o 
  -2   5   5     3622.70     3280.89     46.03 o 
  -1   5   5    12730.48    13677.85    140.03 o 
   0   5   5     2213.61     2365.90     36.62 o 
   1   5   5     9901.53    10493.16    299.24 o 
   2   5   5     2288.64     2501.14     45.38 o 
   3   5   5     5320.20     5490.07    161.56 o 
   4   5   5    10809.76    10937.04    166.27 o 
   5   5   5     4411.81     4062.70     87.42 o 
   6   5   5     2265.59     2296.99     89.95 o 
   7   5   5     1276.92     1316.48     68.41 o 
   8   5   5      977.55      997.60     64.18 o 
   9   5   5     5759.94     5965.47    176.75 o 
  10   5   5     3160.83     3186.45    124.81 o 
  11   5   5       27.17       58.74     30.27 o 
  12   5   5       87.53       99.92     36.46 o 
  13   5   5       26.97       66.92     35.37 o 
  14   5   5       20.60       28.70     41.73 o 
 -13   6   5      307.84      314.94     70.65 o 
 -12   6   5      528.31      336.90     66.53 o 
 -11   6   5      160.70      144.22     46.99 o 
 -10   6   5       14.72       13.26     31.47 o 
  -9   6   5       10.10       -5.67     19.30 o 
  -8   6   5     1027.15      866.95     66.80 o 
  -7   6   5     2277.05     2287.02     66.58 o 
  -6   6   5     5391.49     5378.12    106.95 o 
  -5   6   5     2492.27     2357.51     47.41 o 
  -4   6   5      195.94      186.56     14.69 o 
  -3   6   5      388.30      377.14     15.97 o 
  -2   6   5      448.77      329.60     14.63 o 
  -1   6   5      601.85      526.02     17.17 o 
   0   6   5      275.95      304.11     17.72 o 
   1   6   5        2.16        6.59      6.78 o 
   2   6   5       34.11       47.26     11.19 o 
   3   6   5     1533.33     1544.05     47.93 o 
   4   6   5       22.83       65.13     12.22 o 
   5   6   5     1205.87     1223.00     56.02 o 
   6   6   5     5849.02     6060.56    138.93 o 
   7   6   5     1400.76     1222.54     68.71 o 
   8   6   5     2241.87     2477.32    103.72 o 
   9   6   5     2194.99     2567.76    110.04 o 
  10   6   5     1753.54     1879.17     95.55 o 
  11   6   5      922.13     1107.66     77.74 o 
  12   6   5      365.60      273.95     51.15 o 
  14   6   5      129.61      163.12     58.83 o 
 -13   7   5     1080.13     1543.40    122.22 o 
 -12   7   5     1688.47     1795.83    123.53 o 
 -11   7   5     1275.04     1191.65    109.21 o 
 -10   7   5      323.94      397.08     65.33 o 
  -9   7   5      268.77      282.90     52.24 o 
  -8   7   5        7.90       15.86     27.08 o 
  -7   7   5     2637.29     2664.77    144.83 o 
  -6   7   5     1859.33     1829.08     55.08 o 
  -5   7   5     4191.34     4143.09     67.28 o 
  -4   7   5     2118.20     2190.20     50.68 o 
  -3   7   5     1865.56     1929.70     34.21 o 
  -2   7   5    11497.96    11426.84    122.96 o 
  -1   7   5     6670.98     6714.46    126.83 o 
   0   7   5     2869.92     2596.23     59.84 o 
   1   7   5     8783.70     8761.23    117.99 o 
   2   7   5     7184.75     7212.91    127.11 o 
   3   7   5       89.39      130.54     17.72 o 
   4   7   5      977.52      917.66     35.98 o 
   5   7   5      689.52      707.30     42.77 o 
   6   7   5      983.14      991.74     38.72 o 
   7   7   5     4646.65     4952.33    154.33 o 
   8   7   5     7556.20     7622.65    210.48 o 
   9   7   5      150.49      169.55     40.54 o 
  10   7   5      184.66      235.10     44.99 o 
  11   7   5      497.27      491.48     60.12 o 
  12   7   5      455.20      560.84     67.53 o 
  14   7   5      863.18      999.07    112.76 o 
 -12   8   5      482.97      399.03     70.86 o 
 -11   8   5      338.82      254.39     61.81 o 
 -10   8   5        8.66       -6.80     29.64 o 
  -9   8   5      153.86      135.15     42.52 o 
  -8   8   5       41.28        5.45     29.55 o 
  -7   8   5       51.57       83.24     34.75 o 
  -6   8   5      606.00      501.67     60.26 o 
  -5   8   5     4183.16     3954.75    143.87 o 
  -4   8   5       43.97       82.09     11.24 o 
  -3   8   5       95.20      126.60     13.87 o 
  -2   8   5     1229.06     1088.94     30.90 o 
  -1   8   5      492.67      544.43     25.15 o 
   0   8   5      184.96      238.46     17.80 o 
   1   8   5     1154.62     1108.09     32.87 o 
   2   8   5      257.99      251.77     19.51 o 
   3   8   5       15.56       11.11     10.23 o 
   4   8   5      679.26      684.60     90.85 o 
   5   8   5      659.61      612.07     34.05 o 
   6   8   5      623.89      705.68     73.91 o 
   7   8   5      172.03      191.20     24.29 o 
   8   8   5     2214.79     2113.70     98.77 o 
   9   8   5      503.78      481.41     57.01 o 
  10   8   5     1653.32     1666.05     93.19 o 
  11   8   5      816.39      906.00     81.26 o 
  12   8   5      198.37      265.74     51.51 o 
  13   8   5       19.01       20.07     42.42 o 
 -12   9   5      322.64      505.10     83.89 o 
 -11   9   5      685.53      873.11    102.76 o 
 -10   9   5        1.19       -8.09     31.01 o 
  -9   9   5        7.75       11.20     32.15 o 
  -8   9   5        5.78       12.76     28.75 o 
  -7   9   5     1389.21     1406.18     92.49 o 
  -6   9   5     2279.23     2374.01    116.73 o 
  -5   9   5     4167.10     4007.49    151.54 o 
  -4   9   5     7630.91     7586.84    219.85 o 
  -3   9   5      597.30      581.06     40.67 o 
  -2   9   5     1926.62     1771.17     41.07 o 
  -1   9   5     6339.06     6688.50     98.98 o 
   0   9   5     4122.31     4169.12     72.02 o 
   1   9   5      474.18      509.79     27.00 o 
   2   9   5     1974.78     1898.96     92.02 o 
   3   9   5      448.01      582.27     47.03 o 
   4   9   5        1.67        8.75     26.90 o 
   5   9   5     1122.85     1222.06     52.17 o 
   6   9   5    12950.27    12992.36    213.40 o 
   7   9   5     6956.21     7300.12    139.93 o 
   8   9   5     2464.49     2480.78    111.04 o 
   9   9   5     1670.04     1703.89     93.95 o 
  10   9   5      459.68      442.32     59.62 o 
  11   9   5       83.50       84.47     37.62 o 
  13   9   5      523.63      621.26     92.39 o 
 -12  10   5       67.87      118.58     53.36 o 
 -11  10   5       89.29       83.81     48.40 o 
 -10  10   5       55.61       77.88     46.00 o 
  -9  10   5      107.09       81.27     41.57 o 
  -8  10   5      839.93      796.06     88.96 o 
  -7  10   5      226.73      270.46     55.63 o 
  -6  10   5      396.95      273.95     51.82 o 
  -5  10   5      964.17      732.71     75.00 o 
  -4  10   5      664.05      605.25     66.49 o 
  -3  10   5      557.06      521.47     41.66 o 
  -2  10   5      229.32      227.09     28.55 o 
  -1  10   5        0.74       14.81      9.67 o 
   0  10   5      299.27      402.25     52.22 o 
   1  10   5      444.13      430.75     26.20 o 
   2  10   5      157.19      116.52     24.19 o 
   3  10   5       44.75       76.00     15.76 o 
   4  10   5      707.85      601.47     48.17 o 
   5  10   5      780.60      905.34     44.15 o 
   6  10   5       80.97       82.35     23.87 o 
   7  10   5       10.02       33.92     28.01 o 
   8  10   5       17.81       -7.06     27.81 o 
   9  10   5       37.31      113.68     38.55 o 
  10  10   5        1.04       17.09     30.33 o 
  11  10   5       35.89      -16.08     31.56 o 
  12  10   5       90.40       39.89     42.45 o 
  13  10   5        2.63      -25.47     42.96 o 
 -11  11   5      517.65      568.00     89.84 o 
 -10  11   5      655.26      748.09     96.12 o 
  -9  11   5      525.24      551.90     80.35 o 
  -8  11   5      289.81      262.74     57.79 o 
  -7  11   5      262.37      318.90     59.52 o 
  -6  11   5      527.51      541.95     72.51 o 
  -5  11   5      688.93      928.15     88.04 o 
  -4  11   5     3796.58     3852.69    152.08 o 
  -3  11   5     2863.14     2708.69    122.13 o 
  -2  11   5      239.01      261.01     31.18 o 
  -1  11   5       11.59       28.56     18.71 o 
   0  11   5      273.27      221.49     43.96 o 
   1  11   5      903.61      892.25     35.75 o 
   2  11   5      590.52      624.45     49.32 o 
   3  11   5     6006.26     6423.07    107.37 o 
   4  11   5     4433.31     4314.74    106.05 o 
   5  11   5     1523.27     1522.97     58.42 o 
   6  11   5      854.86      874.03     47.38 o 
   7  11   5     2158.28     2002.09    103.29 o 
   8  11   5     2269.17     2624.85    121.53 o 
   9  11   5     1030.38     1232.10     87.26 o 
  10  11   5       22.91       -9.89     31.20 o 
  12  11   5       24.87       21.89     43.74 o 
 -10  12   5        0.23       17.72     43.03 o 
  -9  12   5        0.58       -2.03     34.87 o 
  -8  12   5     1216.36     1341.76    119.79 o 
  -7  12   5     2766.22     2283.84    129.72 o 
  -6  12   5     2062.23     1800.28    112.09 o 
  -5  12   5        5.37       28.24     33.12 o 
  -4  12   5       84.70       65.29     36.04 o 
  -3  12   5      111.03       81.85     36.38 o 
  -2  12   5      880.54      798.44     54.22 o 
  -1  12   5       92.44      121.01     26.56 o 
   0  12   5      307.21      296.02     34.84 o 
   1  12   5        5.05        5.01     17.90 o 
   2  12   5       37.25       84.13     17.41 o 
   3  12   5       99.51      139.38     24.74 o 
   4  12   5      593.67      662.29     38.07 o 
   5  12   5      458.45      465.03     39.95 o 
   6  12   5      643.99      693.19     48.20 o 
   7  12   5      157.85      141.20     41.65 o 
   8  12   5      174.74      151.76     42.80 o 
   9  12   5      785.72      630.54     73.76 o 
  10  12   5       16.19       -0.56     34.05 o 
  11  12   5       38.17      -50.23     33.49 o 
  -9  13   5       22.47        2.38     37.10 o 
  -8  13   5       27.49       32.32     41.56 o 
  -7  13   5      604.67      619.57     81.96 o 
  -6  13   5      145.34      162.17     50.30 o 
  -5  13   5      216.12      329.78     61.90 o 
  -4  13   5      854.89      722.44     80.20 o 
  -3  13   5      842.23      941.01     92.34 o 
  -2  13   5      943.39      855.53     58.99 o 
  -1  13   5     4530.35     4360.44    166.86 o 
   0  13   5     1666.26     1547.16     66.27 o 
   1  13   5      574.53      537.27     46.56 o 
   2  13   5     1224.26     1508.24    223.70 o 
   3  13   5     1147.76     1095.36    147.69 o 
   4  13   5      687.45      632.97     46.71 o 
   5  13   5     1235.50     1230.46     58.44 o 
   6  13   5     1174.63     1359.07     61.13 o 
   7  13   5      316.66      284.79     54.03 o 
   8  13   5       69.13      181.90     48.42 o 
   9  13   5      643.94      630.62     76.16 o 
  10  13   5      487.98      435.07     49.40 o 
  11  13   5      555.98      454.16     75.99 o 
  -9  14   5       52.64       35.00     45.56 o 
  -8  14   5       13.06       85.90     49.32 o 
  -7  14   5      121.76       93.28     45.46 o 
  -6  14   5      841.22      868.15     99.27 o 
  -5  14   5       41.37      -10.08     30.83 o 
  -4  14   5       40.56       45.86     37.57 o 
  -3  14   5       75.50       80.32     40.52 o 
  -2  14   5      224.72      239.68     53.29 o 
  -1  14   5     1158.09     1177.84     92.46 o 
   0  14   5      214.83      148.59     30.78 o 
   1  14   5        2.98       -4.60     19.94 o 
   2  14   5        0.49       -6.13     23.36 o 
   3  14   5      112.03      107.90     27.67 o 
   4  14   5       21.33       77.41     33.22 o 
   5  14   5      459.52      510.06     46.28 o 
   6  14   5      757.08      789.42     84.35 o 
   7  14   5        4.05       15.29     35.03 o 
   8  14   5      314.81      290.95     49.29 o 
   9  14   5      467.41      430.55    104.77 o 
  10  14   5      222.56      281.31     66.91 o 
  -8  15   5        0.92      -53.76     35.84 o 
  -7  15   5     1624.78     1868.71    132.44 o 
  -6  15   5     2457.44     2611.80    150.40 o 
  -5  15   5     1432.06     1559.63    114.13 o 
  -4  15   5      169.58      150.47     51.20 o 
  -3  15   5      681.31      699.39     84.73 o 
  -2  15   5      624.63      637.41     80.98 o 
  -1  15   5      276.87      358.61     45.29 o 
   0  15   5     2490.43     2340.26     89.14 o 
   1  15   5      378.02      327.87     42.40 o 
   2  15   5       48.54       70.63     26.71 o 
   3  15   5        6.43       13.67     55.19 o 
   4  15   5       53.26       88.27     43.81 o 
   5  15   5      490.21      453.06     64.64 o 
   6  15   5     1724.52     1878.82    114.31 o 
   7  15   5      910.63      979.09     95.87 o 
   8  15   5      318.65      386.19     46.46 o 
   9  15   5      318.08      434.93     50.63 o 
  -6  16   5       76.68      100.42     52.31 o 
  -5  16   5      419.48      427.02     75.36 o 
  -4  16   5      568.35      629.60     88.22 o 
  -3  16   5      697.17      525.71     82.04 o 
  -2  16   5        2.50      -46.18     30.78 o 
  -1  16   5       24.29       50.87     38.95 o 
   0  16   5       10.91      -42.15     31.32 o 
   1  16   5      379.85      347.36     67.86 o 
   2  16   5       13.76       34.01     26.06 o 
   3  16   5      183.76      156.19     33.60 o 
   4  16   5      227.30      160.48     34.47 o 
   5  16   5        1.96       23.48     36.82 o 
   6  16   5        0.46       40.48     40.85 o 
   7  16   5        6.86       20.37     39.98 o 
   8  16   5        9.08      -11.79     40.96 o 
  -5  17   5      339.55      460.56     84.11 o 
  -4  17   5      252.10      295.45     69.61 o 
  -3  17   5      107.67      112.76     52.88 o 
  -2  17   5      169.97      202.91     61.16 o 
  -1  17   5      357.35      265.32     63.39 o 
   0  17   5      795.21      748.18     94.44 o 
   1  17   5     1181.56     1196.69     79.60 o 
   2  17   5       58.22       83.21     34.22 o 
   3  17   5      101.28      103.18     33.11 o 
   4  17   5      332.62      333.94     45.65 o 
   5  17   5      887.28      924.49    100.15 o 
   6  17   5     1367.17     1753.03    121.62 o 
  -2  18   5      102.95       85.37     52.24 o 
  -1  18   5       95.04       67.42     52.65 o 
   0  18   5      209.18      177.16     62.37 o 
   1  18   5      106.28       91.19     35.38 o 
   2  18   5       22.84       54.02     90.50 o 
   3  18   5      322.44      453.23     55.47 o 
   4  18   5      834.16      835.15     98.88 o 
  -2 -18   6      537.11      567.82     85.71 o 
  -1 -18   6      751.61      783.76     98.29 o 
   0 -18   6      251.20      258.20     68.14 o 
   1 -18   6      440.64      459.52     81.58 o 
   2 -18   6      606.19      723.35    100.89 o 
  -5 -17   6       83.81      162.42     57.84 o 
  -4 -17   6      155.94      204.04     59.68 o 
  -3 -17   6      265.91      263.17     64.14 o 
  -2 -17   6      377.23      436.97     75.91 o 
  -1 -17   6       98.32       79.92     46.28 o 
   0 -17   6      139.10      157.36     54.99 o 
   1 -17   6      305.70      318.95     70.37 o 
   2 -17   6      135.88      107.96     47.92 o 
   3 -17   6       35.13       60.12     43.26 o 
   4 -17   6       17.74       48.02     46.46 o 
   5 -17   6       37.77      -35.98     39.38 o 
  -7 -16   6      107.89      117.57     51.39 o 
  -6 -16   6      700.88      628.14     87.29 o 
  -5 -16   6      644.25      563.55     81.37 o 
  -4 -16   6     1282.76     1488.12    113.19 o 
  -3 -16   6     1249.93     1332.51    105.41 o 
  -2 -16   6      451.71      452.90     74.63 o 
   0 -16   6     1264.30     1506.09    111.47 o 
   1 -16   6      544.19      477.94     78.39 o 
   2 -16   6      417.47      371.19     72.67 o 
   3 -16   6       11.08        8.89     34.52 o 
   4 -16   6        6.98      -17.82     38.36 o 
   5 -16   6        2.79      -31.21     36.65 o 
   6 -16   6      338.80      450.20     82.30 o 
  -8 -15   6      134.53      158.88     38.10 o 
  -7 -15   6       12.23      -12.88     33.92 o 
  -6 -15   6      121.04       61.19     42.71 o 
  -5 -15   6       74.36       46.27     41.35 o 
  -4 -15   6        3.78       19.10     32.25 o 
  -3 -15   6       15.74      -29.70     28.37 o 
  -2 -15   6       20.89       42.48     36.15 o 
  -1 -15   6       67.70       56.89     36.80 o 
   0 -15   6      565.78      536.43     74.77 o 
   1 -15   6     1194.57     1441.55    109.82 o 
   2 -15   6      199.35      256.62     59.35 o 
   3 -15   6       24.99       50.21     40.94 o 
   4 -15   6       23.73        8.56     41.17 o 
   5 -15   6      113.07       24.85     41.35 o 
   6 -15   6       81.78       82.94     49.81 o 
   7 -15   6      254.54      183.16     63.01 o 
   8 -15   6      407.91      484.34     84.26 o 
  -9 -14   6       70.55       66.41     29.78 o 
  -8 -14   6      161.28       87.54     42.92 o 
  -7 -14   6      247.85      217.51     36.07 o 
  -6 -14   6     2222.38     2247.08     84.30 o 
  -5 -14   6     2235.75     2288.83    129.88 o 
  -4 -14   6     1795.91     1847.57    114.56 o 
  -3 -14   6     1215.79     1135.28     90.71 o 
  -2 -14   6      632.53      511.46     69.33 o 
  -1 -14   6      298.14      301.17     57.80 o 
   0 -14   6      608.58      667.68     83.65 o 
   1 -14   6     1075.01     1006.76    102.66 o 
   2 -14   6      199.02      227.64     55.37 o 
   3 -14   6      595.52      797.37     90.73 o 
   4 -14   6       93.23      106.06     46.89 o 
   5 -14   6      373.57      360.30     71.04 o 
   6 -14   6     1239.41     1258.39    115.65 o 
   7 -14   6     2075.78     1845.30    126.78 o 
   8 -14   6     1530.03     1679.03    125.56 o 
   9 -14   6      508.98      664.97     94.57 o 
 -10 -13   6      800.92      725.86     85.90 o 
  -9 -13   6      135.44      136.67     36.56 o 
  -8 -13   6      238.98      331.06     67.42 o 
  -7 -13   6      435.54      538.99     60.05 o 
  -6 -13   6       19.08       25.66     21.88 o 
  -5 -13   6       30.99       19.07     28.93 o 
  -4 -13   6        5.79       23.78     19.01 o 
  -3 -13   6       57.29       43.62     33.20 o 
  -2 -13   6       16.30       -9.28     27.82 o 
  -1 -13   6      148.53      180.65     44.11 o 
   0 -13   6      824.93      826.68     90.25 o 
   1 -13   6     1042.75     1215.02    110.59 o 
   2 -13   6       40.59       63.66     37.73 o 
   3 -13   6      374.53      340.14     60.80 o 
   4 -13   6      157.71      114.27     47.10 o 
   5 -13   6       74.75       66.29     42.59 o 
   6 -13   6      269.03      351.48     65.07 o 
   7 -13   6        8.82       37.86     40.66 o 
   8 -13   6      200.68      190.80     56.40 o 
   9 -13   6       56.20       56.90     48.62 o 
  10 -13   6       61.22       18.67     49.00 o 
 -11 -12   6      632.73      548.42     81.15 o 
 -10 -12   6      498.71      630.03     83.43 o 
  -9 -12   6      893.51      644.98     76.42 o 
  -8 -12   6     1773.48     1822.49    180.37 o 
  -7 -12   6      653.44      563.91    100.22 o 
  -6 -12   6      563.93      558.53     46.39 o 
  -5 -12   6      243.72      191.68     35.15 o 
  -4 -12   6      680.15      668.36     92.81 o 
  -3 -12   6      359.01      461.84     41.82 o 
  -2 -12   6      833.94      956.76     48.69 o 
  -1 -12   6     3079.93     3005.74    135.30 o 
   0 -12   6       82.49       57.46     34.68 o 
   1 -12   6     1279.13     1201.66     90.23 o 
   2 -12   6      500.09      484.26     66.44 o 
   3 -12   6       79.51      108.38     41.92 o 
   4 -12   6      482.61      463.36     66.43 o 
   5 -12   6     1643.87     1624.25    105.52 o 
   6 -12   6     1176.42     1228.14     95.31 o 
   7 -12   6      769.62      850.83     93.01 o 
   8 -12   6     1025.95     1112.90    106.84 o 
   9 -12   6      282.11      379.60     69.58 o 
  10 -12   6       98.22      173.67     59.46 o 
  11 -12   6      138.47      136.51     58.61 o 
 -11 -11   6        9.66       59.99     42.04 o 
 -10 -11   6       41.73       33.17     37.75 o 
  -9 -11   6       95.72       91.66     40.25 o 
  -8 -11   6      487.63      380.90     43.42 o 
  -7 -11   6      833.59      743.30     81.16 o 
  -6 -11   6       92.33       72.53     23.36 o 
  -5 -11   6      301.31      334.97     37.62 o 
  -4 -11   6      655.87      523.93     49.56 o 
  -3 -11   6      128.61      165.55     26.14 o 
  -2 -11   6      312.90      382.95     38.83 o 
  -1 -11   6      194.11      188.18     24.90 o 
   0 -11   6      258.87      264.26     26.90 o 
   1 -11   6     1257.70     1117.22     85.42 o 
   2 -11   6     2245.60     2097.46    111.86 o 
   3 -11   6        5.86        8.75     32.62 o 
   4 -11   6     1367.30     1320.94     91.80 o 
   5 -11   6      344.21      418.98     61.64 o 
   6 -11   6      445.63      386.33     60.96 o 
   7 -11   6      281.79      206.94     51.83 o 
   8 -11   6     1373.12     1071.70    102.53 o 
   9 -11   6       38.86       90.19     46.16 o 
  10 -11   6      158.63       52.96     45.32 o 
  11 -11   6      408.42      358.83     68.90 o 
 -12 -10   6      747.27      767.21     94.13 o 
 -11 -10   6      163.64      113.65     46.35 o 
 -10 -10   6       39.99       33.86     32.58 o 
  -9 -10   6       53.91        7.49     30.40 o 
  -8 -10   6      314.51      364.93     40.20 o 
  -7 -10   6     1175.18     1054.65     55.44 o 
  -6 -10   6     1548.69     1408.42     61.11 o 
  -5 -10   6     1094.40     1156.16     53.61 o 
  -4 -10   6      282.95      322.83     32.53 o 
  -3 -10   6     1961.06     2119.80     67.30 o 
  -2 -10   6     4126.59     4099.06     95.68 o 
  -1 -10   6     8588.04     8848.55    147.39 o 
   0 -10   6     5205.57     5052.09     82.82 o 
   1 -10   6      536.46      538.81     25.00 o 
   2 -10   6      285.78      246.07     47.05 o 
   3 -10   6       32.51       27.94     32.04 o 
   4 -10   6     3615.06     3603.38    143.89 o 
   5 -10   6     3619.18     3572.53    145.77 o 
   6 -10   6     1927.93     1840.41    103.31 o 
   7 -10   6      407.85      441.93     61.85 o 
   8 -10   6      253.87      364.97     60.83 o 
   9 -10   6      510.26      477.37     67.23 o 
  10 -10   6     1419.99     1536.96    106.44 o 
  11 -10   6     1442.42     1406.63    121.43 o 
  12 -10   6      687.71      693.57     89.71 o 
 -12  -9   6        8.17      -16.77     33.81 o 
 -11  -9   6       93.83       63.23     38.85 o 
 -10  -9   6       58.97       60.89     36.02 o 
  -9  -9   6       66.64      106.74     39.87 o 
  -8  -9   6      837.20      834.01     78.65 o 
  -7  -9   6     1308.22     1175.71     56.65 o 
  -6  -9   6      116.61      113.24     28.37 o 
  -5  -9   6      187.67      179.90     26.85 o 
  -4  -9   6      359.07      398.27     64.90 o 
  -3  -9   6      241.67      224.43     20.78 o 
  -2  -9   6       71.47      136.73     17.98 o 
  -1  -9   6       17.77       26.08     10.63 o 
   0  -9   6      764.50      841.22     49.79 o 
   1  -9   6      175.87      162.62     15.21 o 
   2  -9   6        0.94       -6.94      7.82 o 
   3  -9   6        3.46       -1.12      8.08 o 
   4  -9   6       46.90       35.51     29.87 o 
   5  -9   6      715.06      722.07     71.30 o 
   6  -9   6     1844.30     1808.13     99.97 o 
   7  -9   6      124.92      133.35     41.03 o 
   8  -9   6       12.49       43.50     33.42 o 
   9  -9   6        2.27      -35.07     27.28 o 
  10  -9   6       48.71       -2.48     32.85 o 
  11  -9   6      259.00      168.97     51.18 o 
  12  -9   6      181.37      253.16     59.78 o 
 -13  -8   6      498.65      413.33     73.36 o 
 -12  -8   6      912.84      724.68     86.23 o 
 -11  -8   6      643.80      525.05     74.35 o 
 -10  -8   6      308.43      313.96     58.15 o 
  -9  -8   6     1385.42     1341.72     90.36 o 
  -8  -8   6     2510.18     2436.96    115.31 o 
  -7  -8   6     4315.44     3972.09    104.35 o 
  -6  -8   6     1431.51     1535.41     60.79 o 
  -5  -8   6     1928.74     1841.99    116.37 o 
  -4  -8   6     3135.30     3224.56     67.29 o 
  -3  -8   6     3405.82     3516.33     68.66 o 
  -2  -8   6     4727.53     4887.87     82.04 o 
  -1  -8   6     2696.38     2605.17     53.24 o 
   0  -8   6     1940.31     1919.58     43.19 o 
   1  -8   6     1095.33     1104.33     30.98 o 
   2  -8   6       40.11       43.45      9.96 o 
   3  -8   6      303.85      308.32     25.48 o 
   4  -8   6     1338.58     1424.40     44.62 o 
   5  -8   6     3104.62     2920.75     68.87 o 
   6  -8   6     2920.08     2754.45    117.44 o 
   7  -8   6     4503.21     4497.69    159.05 o 
   8  -8   6     1356.04     1388.67     87.32 o 
   9  -8   6      829.29      822.08     79.61 o 
  10  -8   6      709.66      681.86     77.18 o 
  11  -8   6      614.94      746.28     81.65 o 
  13  -8   6      203.48      199.48     56.91 o 
 -13  -7   6       21.29       15.76     36.79 o 
 -12  -7   6      265.25      184.40     53.57 o 
 -11  -7   6       36.68       13.22     35.48 o 
 -10  -7   6      143.99       34.27     32.69 o 
  -9  -7   6       50.57       42.41     30.14 o 
  -8  -7   6      102.52       92.14     35.09 o 
  -7  -7   6        0.72      -23.67     22.55 o 
  -6  -7   6      151.59      135.87     27.19 o 
  -5  -7   6       29.23        9.90     14.88 o 
  -4  -7   6     2201.89     2270.55     60.47 o 
  -3  -7   6     1000.31      920.39     32.73 o 
  -2  -7   6      398.06      375.99     22.94 o 
  -1  -7   6     1200.02     1260.71     34.45 o 
   0  -7   6      556.19      527.51     34.06 o 
   1  -7   6      526.04      482.12     26.56 o 
   2  -7   6     1617.78     1589.03     36.53 o 
   3  -7   6       48.40       37.46      9.14 o 
   4  -7   6       10.05       18.00     14.35 o 
   5  -7   6      223.03      188.13     20.65 o 
   6  -7   6      353.41      356.83     28.44 o 
   7  -7   6       20.61       33.92     17.42 o 
   8  -7   6      697.02      808.78     75.29 o 
   9  -7   6      216.52      261.51     49.04 o 
  10  -7   6       34.99       45.96     32.94 o 
  11  -7   6      140.72       76.79     39.50 o 
  12  -7   6     1743.35     1860.69    117.18 o 
  13  -7   6      402.55      378.64     68.66 o 
 -13  -6   6      677.69      679.03     89.07 o 
 -12  -6   6      427.24      379.62     65.11 o 
 -11  -6   6     1438.04     1389.04     97.67 o 
 -10  -6   6     2140.38     1816.27    105.48 o 
  -9  -6   6      858.28      666.51     72.90 o 
  -8  -6   6      269.79      278.60     49.43 o 
  -7  -6   6     1952.91     1901.24     94.83 o 
  -6  -6   6       75.90       98.33     28.58 o 
  -5  -6   6      161.29      128.98     17.02 o 
  -4  -6   6     5639.01     6446.01    126.06 o 
  -3  -6   6     3205.17     2614.92     54.61 o 
  -2  -6   6    14621.23    15376.79    190.23 o 
  -1  -6   6     7919.53     7746.74    107.44 o 
   0  -6   6       33.98       65.35     10.50 o 
   1  -6   6     4379.74     4106.78     65.17 o 
   2  -6   6    14149.95    13838.52    167.40 o 
   3  -6   6    10901.54    11241.18    158.96 o 
   4  -6   6     4119.74     3899.25     79.88 o 
   5  -6   6     2093.88     1919.58     70.16 o 
   6  -6   6      744.96      717.55     36.37 o 
   7  -6   6     2700.67     2501.63    147.93 o 
   8  -6   6     2780.96     2819.51    231.57 o 
   9  -6   6      340.09      318.24     31.51 o 
  10  -6   6      578.53      661.20     70.31 o 
  11  -6   6     1451.95     1645.09     71.42 o 
  12  -6   6      326.19      440.83     70.17 o 
  13  -6   6       13.83       34.06     40.43 o 
  14  -6   6       53.97      121.32     51.49 o 
 -14  -5   6      286.79      162.13     54.16 o 
 -13  -5   6       12.50       41.70     38.08 o 
 -12  -5   6        0.09       12.18     34.00 o 
 -11  -5   6      111.13      142.61     44.41 o 
 -10  -5   6      256.65      213.36     47.86 o 
  -9  -5   6      541.67      608.80     69.99 o 
  -8  -5   6     1044.72     1001.26     72.42 o 
  -7  -5   6        0.18       -2.37     21.68 o 
  -6  -5   6      475.25      441.70     49.55 o 
  -5  -5   6       25.97       17.33     10.43 o 
  -4  -5   6      236.45      230.44     19.73 o 
  -3  -5   6     1078.79     1211.29     55.19 o 
  -2  -5   6     2482.88     2683.94     73.75 o 
  -1  -5   6        8.25       23.92      8.41 o 
   0  -5   6       22.59       15.01      7.48 o 
   1  -5   6     1197.58     1542.89     46.00 o 
   2  -5   6      125.40      115.93     11.50 o 
   3  -5   6     1378.19     1260.86     31.25 o 
   4  -5   6     1062.85     1067.44     42.88 o 
   5  -5   6      643.47      746.05     33.17 o 
   6  -5   6       68.54       56.71     15.27 o 
   7  -5   6       57.00       94.02     23.82 o 
   8  -5   6      651.23      712.33     40.78 o 
   9  -5   6      145.08      181.01     27.19 o 
  10  -5   6      100.40      126.64     20.94 o 
  11  -5   6     1435.98     1452.24     62.29 o 
  12  -5   6      887.02     1013.03     97.67 o 
  13  -5   6      684.68      705.66     84.85 o 
  14  -5   6      109.26      111.00     48.70 o 
 -14  -4   6      738.76      559.64     80.57 o 
 -13  -4   6      820.47      691.76     82.79 o 
 -12  -4   6      133.61      116.08     45.74 o 
 -11  -4   6      556.58      492.93     69.39 o 
 -10  -4   6      818.75      747.89     76.08 o 
  -9  -4   6     2408.65     2322.56    111.16 o 
  -8  -4   6     2799.48     2482.84    109.98 o 
  -7  -4   6      739.97      704.52     64.76 o 
  -6  -4   6        5.52       11.31     13.46 o 
  -5  -4   6        4.67        6.11     16.70 o 
  -4  -4   6    12645.01    13558.63    174.30 o 
  -3  -4   6    21958.19    21422.47    252.66 o 
  -2  -4   6    13978.82    14712.58    179.67 o 
  -1  -4   6     5481.96     4861.38     73.14 o 
   0  -4   6     3180.36     3208.16     86.95 o 
   1  -4   6     2489.02     2593.66     45.80 o 
   2  -4   6     5833.30     5558.89     78.29 o 
   3  -4   6      197.36      193.47     22.25 o 
   4  -4   6     3656.34     3139.31     67.05 o 
   5  -4   6      652.93      640.61     30.97 o 
   6  -4   6      922.80      882.65     37.14 o 
   7  -4   6      166.02      133.46     21.55 o 
   8  -4   6     2256.89     2190.50     64.79 o 
   9  -4   6     8493.94     8381.04    130.12 o 
  10  -4   6     3171.34     3426.00     75.74 o 
  11  -4   6     1740.57     1930.27     73.74 o 
  12  -4   6      337.93      376.45     42.64 o 
  13  -4   6        1.76        2.09     33.50 o 
  14  -4   6      238.08      239.98     58.71 o 
 -14  -3   6      154.24      180.92     53.91 o 
 -13  -3   6      488.04      368.57     65.00 o 
 -12  -3   6      384.00      390.52     63.93 o 
 -11  -3   6      455.45      353.60     58.79 o 
 -10  -3   6       44.51       19.96     27.27 o 
  -9  -3   6      185.00      155.24     40.22 o 
  -8  -3   6      103.73       86.57     32.29 o 
  -7  -3   6      191.90      188.44     37.02 o 
  -6  -3   6      284.76      204.71     25.12 o 
  -5  -3   6      732.28      773.62     37.52 o 
  -4  -3   6     4400.49     5002.90     99.18 o 
  -3  -3   6      640.35      861.31     36.35 o 
  -2  -3   6     4428.73     4358.23     68.53 o 
  -1  -3   6      138.65      147.98     12.77 o 
   0  -3   6      175.25      190.91     18.60 o 
   1  -3   6       14.83       14.68      6.97 o 
   2  -3   6      521.25      452.43     21.43 o 
   3  -3   6       89.94      114.74     11.50 o 
   4  -3   6     1706.06     1918.96     48.14 o 
   5  -3   6       90.20      112.46     28.54 o 
   6  -3   6      158.94      178.79     19.42 o 
   7  -3   6       44.32       44.12     13.10 o 
   8  -3   6     1066.10     1082.64     57.74 o 
   9  -3   6     1462.98     1461.68     46.96 o 
  10  -3   6      363.27      404.73     37.01 o 
  11  -3   6      294.42      181.05     44.46 o 
  12  -3   6       27.38       19.58     30.85 o 
  13  -3   6      273.75      238.06     52.58 o 
  14  -3   6        2.09       24.73     21.99 o 
 -14  -2   6      370.71      340.20     66.86 o 
 -13  -2   6      952.27     1003.60     99.14 o 
 -12  -2   6      306.10      321.90     57.81 o 
 -11  -2   6        3.77      -14.99     25.87 o 
 -10  -2   6     1001.55      870.27     78.63 o 
  -9  -2   6     2200.01     2001.74    100.01 o 
  -8  -2   6     2695.92     2696.35    111.43 o 
  -7  -2   6      251.02      202.56     36.05 o 
  -6  -2   6     1529.18     1314.68     49.25 o 
  -5  -2   6     6639.61     6588.39    146.89 o 
  -4  -2   6     3043.95     2838.34     67.02 o 
  -3  -2   6     4436.79     4298.87     84.23 o 
  -2  -2   6     8322.44     8883.13     95.50 o 
  -1  -2   6     4212.94     3750.57     48.07 o 
   0  -2   6    10114.17    10978.39    113.81 o 
   1  -2   6     1802.81     1615.98     27.66 o 
   2  -2   6     2258.69     2378.84     36.35 o 
   3  -2   6      134.61       85.78      9.58 o 
   4  -2   6     8056.66     7811.18    104.03 o 
   5  -2   6     4180.22     4283.34     68.68 o 
   6  -2   6     7003.84     6739.94     98.64 o 
   7  -2   6     4647.21     4585.48     78.27 o 
   8  -2   6     2413.07     2460.45     67.81 o 
   9  -2   6     9707.07     9664.22    172.05 o 
  10  -2   6     1608.94     1559.85     58.72 o 
  11  -2   6      731.01      778.09     76.67 o 
  12  -2   6      768.48      759.38     81.11 o 
  13  -2   6       61.05       56.34     38.69 o 
  14  -2   6        6.64        5.54     35.17 o 
 -14  -1   6        0.29       13.60     36.35 o 
 -13  -1   6        4.31       29.88     34.63 o 
 -12  -1   6        2.53       73.87     37.63 o 
 -11  -1   6      780.63      742.68     77.72 o 
 -10  -1   6      395.20      425.81     55.88 o 
  -9  -1   6      355.46      395.02     53.22 o 
  -8  -1   6       47.11       10.43     23.05 o 
  -7  -1   6      474.73      438.33     35.43 o 
  -6  -1   6     4028.64     4076.71    134.68 o 
  -5  -1   6      360.48      265.50     24.57 o 
  -4  -1   6     7361.82     7191.60    124.96 o 
  -3  -1   6      191.57       80.50     13.80 o 
  -2  -1   6     7297.67     8641.83    105.31 o 
  -1  -1   6      119.65       46.29      7.03 o 
   0  -1   6     5928.76     6600.80     73.67 o 
   1  -1   6     3475.49     3586.22     46.09 o 
   2  -1   6     1873.14     1840.71     36.37 o 
   3  -1   6     1013.94      989.45     36.12 o 
   4  -1   6     2515.75     2576.78     45.25 o 
   5  -1   6      283.44      360.86     18.90 o 
   6  -1   6       18.27       12.59     12.13 o 
   7  -1   6     3164.14     3136.49     71.49 o 
   8  -1   6      997.04      996.55     41.60 o 
   9  -1   6       42.14        5.93     16.89 o 
  10  -1   6       82.84       72.50     31.27 o 
  11  -1   6      145.53      106.57     37.03 o 
  12  -1   6      650.62      491.13     65.19 o 
  13  -1   6        8.38       34.42     32.70 o 
  14  -1   6        0.23      -20.20     33.56 o 
  15  -1   6        8.54       23.31     30.65 o 
 -14   0   6      126.07      201.79     56.75 o 
 -13   0   6      282.26      253.81     57.21 o 
 -12   0   6     2425.14     2574.82    128.00 o 
 -11   0   6     2570.89     2314.28    115.77 o 
 -10   0   6     4563.51     4658.75    161.77 o 
  -9   0   6     1409.28     1287.33     79.32 o 
  -8   0   6      325.15      317.55     44.52 o 
  -7   0   6     1345.32     1275.13     50.14 o 
  -6   0   6     1248.22     1151.16     44.57 o 
  -5   0   6     2092.37     1963.08     54.96 o 
  -4   0   6     2789.52     2352.93    125.82 o 
  -3   0   6     1545.20     1518.50     57.67 o 
  -2   0   6    17458.76    18551.99    207.83 o 
  -1   0   6    27553.12    28385.20    376.77 o 
   0   0   6     7367.14     8384.59    103.57 o 
   1   0   6       25.26       44.92      7.58 o 
   2   0   6     7686.03     8452.31     90.44 o 
   3   0   6     6682.91     6302.18    160.74 o 
   4   0   6       79.44       77.75     13.19 o 
   5   0   6     3796.56     3935.48     70.99 o 
   6   0   6      107.28       79.65     23.41 o 
   7   0   6     3494.09     3087.86     68.07 o 
   8   0   6     3104.38     3370.17     76.94 o 
   9   0   6      974.18      927.25     93.86 o 
  10   0   6      186.08      136.33     35.88 o 
  11   0   6      189.91      171.22     40.00 o 
  12   0   6      105.04      186.90     45.14 o 
  13   0   6      141.90      187.92     47.15 o 
  14   0   6      120.27       78.24     40.68 o 
  15   0   6      111.72      199.41     63.31 o 
 -14   1   6       20.20      -27.42     35.71 o 
 -13   1   6      229.44      218.37     52.02 o 
 -12   1   6      788.83      749.81     80.67 o 
 -11   1   6      252.41      263.79     49.72 o 
 -10   1   6     1200.81     1130.54     76.63 o 
  -9   1   6      700.43      585.81     61.51 o 
  -8   1   6      174.29      153.33     34.77 o 
  -7   1   6       34.63       31.79     14.78 o 
  -6   1   6      754.57      797.50     37.28 o 
  -5   1   6     2273.97     2182.75     58.12 o 
  -4   1   6       81.62      105.62     15.00 o 
  -3   1   6     3785.57     4422.88     63.55 o 
  -2   1   6     5963.22     6280.36     82.14 o 
  -1   1   6      280.47      185.38     11.98 o 
   0   1   6     2193.00     2171.35     38.14 o 
   1   1   6      360.81      260.42     14.78 o 
   2   1   6     1621.72     1419.15     31.63 o 
   3   1   6     4558.58     5031.55     91.41 o 
   4   1   6     4160.77     4995.92     94.72 o 
   5   1   6      116.25      196.64     19.18 o 
   6   1   6      159.68      139.77     13.91 o 
   7   1   6       43.18       98.78     30.60 o 
   8   1   6      203.66      198.06     36.15 o 
   9   1   6      552.17      511.71     58.79 o 
  10   1   6     2262.30     2264.96    105.11 o 
  11   1   6      866.23      846.08     76.98 o 
  12   1   6     1618.38     1558.20     94.53 o 
  13   1   6      223.94      250.95     53.21 o 
  14   1   6       23.75        1.54     31.88 o 
  15   1   6        9.58       11.47     47.96 o 
 -14   2   6      294.68      216.37     56.74 o 
 -13   2   6      144.70      201.03     50.41 o 
 -12   2   6      920.29      877.80     84.89 o 
 -11   2   6     2110.90     2101.49    106.89 o 
 -10   2   6     1373.29     1464.18     85.92 o 
  -9   2   6     1124.55      957.62     67.67 o 
  -8   2   6      281.12      293.17     41.42 o 
  -7   2   6      821.30     1011.92     43.23 o 
  -6   2   6     3788.50     3896.48     85.08 o 
  -5   2   6     3247.52     2790.35     66.00 o 
  -4   2   6    13727.23    14082.30    209.73 o 
  -3   2   6    14045.03    13862.00    163.18 o 
  -2   2   6    12990.64    13690.08    160.07 o 
  -1   2   6     3941.67     3443.66     52.48 o 
   0   2   6    14605.71    15161.11    174.61 o 
   1   2   6    14142.47    13799.75    162.02 o 
   2   2   6     2853.01     2973.48     39.43 o 
   3   2   6     9035.00     9030.28    152.86 o 
   4   2   6       31.97      169.33     18.71 o 
   6   2   6     1927.92     2179.71     86.25 o 
   7   2   6     1404.28     1330.15     68.97 o 
   8   2   6     5253.75     5153.66    156.27 o 
   9   2   6     6888.63     6808.39    194.11 o 
  10   2   6      804.39      734.55     68.21 o 
  11   2   6      159.72      178.49     41.67 o 
  12   2   6        5.92       45.99     30.43 o 
  13   2   6        3.28       28.81     33.02 o 
  14   2   6      898.71      997.56     94.26 o 
  15   2   6      580.18      626.59     90.15 o 
 -13   3   6      890.27      884.48     87.67 o 
 -12   3   6      316.75      349.98     55.50 o 
 -11   3   6       14.98       18.81     28.60 o 
 -10   3   6      140.42       98.16     32.55 o 
  -9   3   6      941.98      851.93     64.55 o 
  -8   3   6      422.64      390.55     47.09 o 
  -7   3   6      699.37      709.08     39.21 o 
  -6   3   6      850.31     1056.16     77.97 o 
  -5   3   6      556.85      515.37     40.72 o 
  -4   3   6      329.13      313.87     23.12 o 
  -3   3   6     5577.69     6059.86     83.26 o 
  -2   3   6       41.96      111.38     10.36 o 
  -1   3   6      268.91      207.36     13.50 o 
   0   3   6       99.45      148.69     15.30 o 
   1   3   6       70.10       35.12      6.13 o 
   2   3   6     1591.15     1830.64     33.37 o 
   3   3   6     3709.39     3744.21     76.68 o 
   4   3   6     1367.01     1590.53     47.69 o 
   5   3   6     1092.64      931.02     53.73 o 
   6   3   6     1646.99     1969.42     81.87 o 
   7   3   6      980.35     1040.35     61.27 o 
   8   3   6      239.49      245.24     39.13 o 
   9   3   6        4.30       53.59     28.66 o 
  10   3   6      767.39      884.70     67.75 o 
  11   3   6     1000.32      778.95     73.46 o 
  12   3   6        0.67      -20.55     25.48 o 
  13   3   6       85.34      131.03     43.56 o 
  14   3   6       42.60       46.31     39.57 o 
 -14   4   6      184.79      213.52     60.31 o 
 -13   4   6      166.22      180.40     55.63 o 
 -12   4   6      266.53      329.06     53.22 o 
 -11   4   6      997.28      984.45     73.70 o 
 -10   4   6      421.08      410.41     52.24 o 
  -9   4   6     2145.60     2090.95     94.06 o 
  -8   4   6     9863.19     9852.10    240.31 o 
  -7   4   6      133.86      138.04     28.54 o 
  -6   4   6      165.30      257.17     34.94 o 
  -4   4   6    11538.04    10743.23   1248.41 o 
  -3   4   6    28110.31    25520.72   1751.19 o 
  -2   4   6     8968.16     9536.98    145.29 o 
  -1   4   6     1164.71     1071.44     27.32 o 
   0   4   6     2133.02     2024.26     36.70 o 
   1   4   6      220.05      206.65     11.85 o 
   2   4   6      406.74      253.36     14.71 o 
   3   4   6      621.86      545.23     28.17 o 
   4   4   6     1892.87     1866.62     35.96 o 
   5   4   6      103.96      232.86     32.72 o 
   6   4   6     2027.01     1936.96     81.45 o 
   7   4   6     3746.52     3712.25    124.23 o 
   8   4   6     2349.40     2425.48    101.10 o 
   9   4   6     4155.18     3991.31    139.27 o 
  10   4   6     1469.50     1537.98     86.20 o 
  11   4   6       33.07       37.64     27.87 o 
  12   4   6        2.75      -28.11     24.17 o 
  13   4   6        6.73      -20.37     27.42 o 
 -13   5   6      925.93      906.57    103.18 o 
 -12   5   6      648.94      537.01     79.28 o 
 -11   5   6       78.95       37.16     37.93 o 
 -10   5   6      181.92      202.22     38.25 o 
  -9   5   6      497.97      554.09     55.04 o 
  -8   5   6        0.95      -11.22     19.21 o 
  -7   5   6     2855.96     2698.46     96.27 o 
  -6   5   6     8491.16     8692.83    144.92 o 
  -5   5   6     2921.99     2835.78     78.43 o 
  -4   5   6     1004.13     1113.50     27.38 o 
  -3   5   6      765.95      956.85     24.25 o 
  -2   5   6     1057.53      882.35     22.73 o 
  -1   5   6     2293.70     2236.85     36.76 o 
   0   5   6       30.49        6.23      5.72 o 
   1   5   6      402.45      448.58     19.53 o 
   2   5   6     1019.20      886.23     34.08 o 
   3   5   6     4349.34     4303.01     67.00 o 
   4   5   6     2251.73     2299.99     76.77 o 
   5   5   6      299.39      288.11     19.03 o 
   6   5   6     2014.24     1935.01     83.65 o 
   7   5   6      613.74      673.50     59.83 o 
   8   5   6      144.22      186.24     37.10 o 
   9   5   6     2782.64     2787.77    114.35 o 
  10   5   6      146.27      208.21     40.69 o 
  11   5   6       95.00      116.02     35.37 o 
  12   5   6        0.75      -16.69     27.39 o 
  13   5   6       31.14       42.88     33.41 o 
 -13   6   6      614.19     1024.06    112.53 o 
 -12   6   6     1902.93     2168.85    135.47 o 
 -11   6   6      731.34      662.78     83.17 o 
 -10   6   6     1205.57     1346.70    116.79 o 
  -9   6   6        1.68       -2.78     16.01 o 
  -8   6   6      117.06      111.45     23.37 o 
  -7   6   6     1304.88     1388.53     52.84 o 
  -6   6   6      126.26      197.90     18.70 o 
  -5   6   6     3448.69     3623.14     64.35 o 
  -4   6   6      388.26      394.43     18.98 o 
  -3   6   6      767.16      543.61     22.58 o 
  -2   6   6     7227.79     7663.40     89.82 o 
  -1   6   6     8298.42     7713.67    103.44 o 
   0   6   6       25.90       94.49      9.80 o 
   1   6   6     5236.73     4928.90    110.32 o 
   2   6   6     8399.72     8904.92    118.81 o 
   3   6   6     3668.42     3568.01     61.73 o 
   4   6   6       90.48       77.69     11.39 o 
   5   6   6     6007.07     6000.15    115.82 o 
   6   6   6     2915.25     3253.02     70.67 o 
   7   6   6     1154.58     1265.26     72.33 o 
   8   6   6     1600.51     1605.10     84.78 o 
   9   6   6      644.54      670.65     65.68 o 
  10   6   6      252.63      274.63     47.90 o 
  11   6   6      339.86      301.79     51.49 o 
  12   6   6      273.55      212.20     48.20 o 
  13   6   6      288.58      270.96     54.28 o 
 -13   7   6      223.30      218.62     62.89 o 
 -12   7   6      859.04      863.81     98.94 o 
 -11   7   6      239.93      249.09     56.22 o 
 -10   7   6       29.43       38.86     37.55 o 
  -9   7   6       93.63       41.87     36.07 o 
  -8   7   6      745.79      790.66     82.69 o 
  -7   7   6      235.93      199.07     25.13 o 
  -6   7   6     5179.02     5160.22    113.93 o 
  -5   7   6      136.13      137.14     14.97 o 
  -4   7   6      134.93      201.35     16.22 o 
  -3   7   6        3.16        9.56      7.00 o 
  -2   7   6      275.48      223.56     19.29 o 
  -1   7   6       11.12       28.85      7.72 o 
   0   7   6      208.32      230.64     17.55 o 
   1   7   6      157.49      194.36     16.14 o 
   2   7   6        3.75       11.06     12.51 o 
   3   7   6       93.38      133.66     17.96 o 
   4   7   6       17.25       15.02      9.41 o 
   5   7   6       56.38      113.08     24.45 o 
   6   7   6     2547.75     2500.59     62.94 o 
   7   7   6      782.96      725.18     65.47 o 
   8   7   6        5.12        2.16     23.77 o 
   9   7   6      626.07      576.89     61.62 o 
  10   7   6     1421.22     1679.05     93.32 o 
  11   7   6      192.38      240.11     47.46 o 
  12   7   6        2.35        7.36     31.05 o 
 -12   8   6      976.99     1310.03    127.27 o 
 -11   8   6      965.68     1182.50    114.09 o 
 -10   8   6       93.58      108.28     46.16 o 
  -9   8   6       98.04      118.78     43.04 o 
  -8   8   6      124.69       83.44     36.70 o 
  -7   8   6      617.69      724.75     79.06 o 
  -6   8   6     1182.54     1266.08     84.69 o 
  -5   8   6     3631.83     3554.44    139.04 o 
  -4   8   6     4473.89     4543.58     93.81 o 
  -3   8   6     1778.34     1629.25     33.08 o 
  -2   8   6      861.33      869.39     23.99 o 
  -1   8   6     7328.19     6864.38    100.74 o 
   0   8   6     6772.49     6967.16    102.07 o 
   1   8   6     5471.40     4913.44     80.25 o 
   2   8   6     1547.24     1697.04     92.52 o 
   3   8   6       14.71        2.85      9.55 o 
   4   8   6      436.12      377.24     24.67 o 
   5   8   6       47.49       26.86     13.21 o 
   6   8   6     2075.43     2202.46     79.50 o 
   7   8   6     2707.02     2751.56    113.04 o 
   8   8   6     1394.11     1514.41     85.75 o 
   9   8   6      218.92      224.32     45.00 o 
  10   8   6      225.10      150.46     40.03 o 
  11   8   6      341.04      318.00     54.50 o 
  12   8   6      878.96     1015.41     90.06 o 
 -12   9   6      199.36      264.11     66.87 o 
 -11   9   6        0.60        2.31     36.72 o 
 -10   9   6      441.09      569.08     80.43 o 
  -9   9   6       51.39        1.78     31.57 o 
  -8   9   6     1452.75     1210.46     91.19 o 
  -7   9   6       62.72        0.31     24.07 o 
  -6   9   6      275.52      288.82     51.51 o 
  -5   9   6     1366.94     1278.50     85.93 o 
  -4   9   6      815.95      751.67     71.33 o 
  -3   9   6      681.56      614.33     27.93 o 
  -2   9   6      328.02      320.90     21.43 o 
  -1   9   6       36.39       44.40     11.77 o 
   0   9   6      104.16      109.27     15.06 o 
   1   9   6      102.29      124.26     15.89 o 
   2   9   6       26.13       11.12     12.21 o 
   3   9   6      111.32       95.21     32.68 o 
   4   9   6      160.00      195.98     19.86 o 
   5   9   6      200.73      188.42     23.19 o 
   6   9   6       57.54       64.01     17.33 o 
   7   9   6      508.46      678.30     66.95 o 
   8   9   6     1938.96     2066.98    103.43 o 
   9   9   6       71.63       57.83     32.54 o 
  10   9   6       12.39      -34.13     24.23 o 
  11   9   6       87.72      124.47     41.50 o 
  12   9   6       31.95       92.72     40.15 o 
 -11  10   6      472.09      595.84     88.85 o 
 -10  10   6      268.99      313.21     64.39 o 
  -9  10   6      279.19      274.56     57.08 o 
  -8  10   6       96.40       91.80     41.46 o 
  -7  10   6      146.95      118.62     41.70 o 
  -6  10   6      657.75      761.71     79.11 o 
  -5  10   6     1844.76     1760.92    101.49 o 
  -4  10   6     2947.22     3004.10    130.80 o 
  -3  10   6       59.74       44.23     20.41 o 
  -2  10   6      430.47      441.67     38.41 o 
  -1  10   6      344.12      388.02     23.95 o 
   0  10   6     1494.01     1610.05     43.33 o 
   1  10   6      957.35      929.74     34.58 o 
   2  10   6     1392.13     1460.72     45.88 o 
   3  10   6      797.62      711.66     32.90 o 
   4  10   6      188.61      276.92     28.90 o 
   5  10   6        3.13       -0.72     17.74 o 
   6  10   6     1464.34     1525.31     81.88 o 
   7  10   6     1699.36     1733.98     94.89 o 
   8  10   6     3745.69     3775.69    146.29 o 
   9  10   6     2987.10     3095.60    133.60 o 
  10  10   6      135.95      158.95     44.13 o 
  11  10   6      108.73       66.47     38.80 o 
  13  10   6      499.31      605.03     90.23 o 
 -11  11   6       61.50       58.19     47.97 o 
 -10  11   6       10.23      -15.74     36.00 o 
  -9  11   6       36.70       81.47     45.43 o 
  -8  11   6      174.15      149.19     47.98 o 
  -7  11   6     2931.14     2835.52    141.97 o 
  -6  11   6      132.72      128.45     42.74 o 
  -5  11   6       38.77       60.19     35.12 o 
  -4  11   6       25.90       58.28     32.34 o 
  -3  11   6      234.11      301.13     35.38 o 
  -2  11   6     1393.42     1260.27     60.82 o 
  -1  11   6      309.97      268.24     76.93 o 
   0  11   6     1095.27     1023.49     71.80 o 
   1  11   6     2713.64     2472.95     61.28 o 
   2  11   6     3707.96     3614.35     73.74 o 
   3  11   6      271.28      259.75     26.68 o 
   4  11   6     1028.08     1011.45     51.25 o 
   5  11   6     1495.58     1584.23     48.93 o 
   6  11   6      366.35      339.26     45.41 o 
   7  11   6        5.95       17.74     29.41 o 
   8  11   6       53.06       62.89     36.69 o 
   9  11   6       30.27       97.53     39.80 o 
  10  11   6       52.63        2.14     31.84 o 
  11  11   6       97.17      132.28     45.75 o 
 -10  12   6      720.53      949.35    110.71 o 
  -9  12   6       73.08       75.10     46.33 o 
  -8  12   6      548.35      688.06     88.04 o 
  -7  12   6     1179.40      998.89     98.79 o 
  -6  12   6       88.22       82.94     42.18 o 
  -5  12   6      154.05      160.49     46.82 o 
  -4  12   6      608.44      602.37     71.20 o 
  -3  12   6      800.29      790.90     79.92 o 
  -2  12   6     1349.82     1398.53     62.68 o 
  -1  12   6     5616.44     5486.47    172.83 o 
   0  12   6     2532.86     2118.20     74.84 o 
   1  12   6       89.81       57.12     50.06 o 
   2  12   6      343.55      253.88     24.61 o 
   3  12   6      555.99      612.54     40.96 o 
   4  12   6     1417.52     1380.36     60.87 o 
   5  12   6      979.56     1024.73     60.59 o 
   6  12   6      445.23      477.05     61.63 o 
   7  12   6      451.33      498.95     65.16 o 
   8  12   6       41.15       56.40     38.22 o 
   9  12   6      438.80      392.70     62.56 o 
  10  12   6      455.25      497.97     69.34 o 
  11  12   6      340.05      217.91     55.47 o 
  -9  13   6       26.10        0.91     39.88 o 
  -8  13   6      107.39       56.27     44.86 o 
  -7  13   6      134.75      158.09     53.59 o 
  -6  13   6      646.23      770.10     89.49 o 
  -5  13   6       77.30        7.01     36.09 o 
  -4  13   6        9.33       56.63     37.85 o 
  -3  13   6      117.49      188.51     45.85 o 
  -2  13   6       52.42       39.46     23.37 o 
  -1  13   6      233.50      223.24     33.03 o 
   0  13   6      288.87      300.85     36.91 o 
   1  13   6       22.94       28.91     45.28 o 
   2  13   6      102.27       61.21     24.07 o 
   3  13   6     1228.50     1343.85     62.18 o 
   4  13   6       69.75       89.09     19.19 o 
   5  13   6      140.37      197.55     30.18 o 
   6  13   6      332.86      299.19     93.15 o 
   7  13   6       30.72        9.23     31.27 o 
   8  13   6      353.64      312.60     58.44 o 
   9  13   6       55.86       55.18     39.26 o 
  10  13   6      358.97      349.66     63.08 o 
  11  13   6       11.46        7.67     44.89 o 
  -8  14   6       23.27       75.93     47.29 o 
  -7  14   6      838.46      920.71    104.01 o 
  -6  14   6      391.52      526.65     77.99 o 
  -5  14   6       65.87       10.32     35.04 o 
  -4  14   6      223.17      251.84     54.95 o 
  -3  14   6     1540.04     1434.64    101.06 o 
  -2  14   6     2013.55     2071.00     82.81 o 
  -1  14   6     1619.92     1722.80     74.73 o 
   0  14   6     2182.39     2084.75     81.26 o 
   1  14   6      441.30      530.27     49.12 o 
   2  14   6       30.44       -3.93     20.15 o 
   3  14   6      462.79      420.35     44.57 o 
   4  14   6       87.09       78.74     40.28 o 
   5  14   6      114.80       95.15     44.06 o 
   6  14   6      839.99      940.91     61.25 o 
   7  14   6      884.27      840.59     60.67 o 
   8  14   6      277.79      244.42     55.27 o 
   9  14   6      326.32      282.85     58.89 o 
  10  14   6     1113.88     1166.45    136.08 o 
  -7  15   6        9.57       23.88     44.31 o 
  -6  15   6       60.14       74.57     49.70 o 
  -5  15   6      184.01      136.59     53.57 o 
  -4  15   6      219.15      196.75     55.51 o 
  -3  15   6      686.68      561.38     78.81 o 
  -2  15   6        6.47       -7.62     34.39 o 
  -1  15   6      135.89      121.70     33.07 o 
   0  15   6      369.97      401.61     46.35 o 
   1  15   6       22.19       52.97     27.34 o 
   2  15   6      107.16      104.05     44.10 o 
   3  15   6       47.72       49.86     25.52 o 
   4  15   6       34.87       71.97     27.05 o 
   5  15   6       53.64       37.12     37.15 o 
   6  15   6      163.80      155.87     48.02 o 
   7  15   6       89.72       96.72     47.10 o 
   8  15   6       71.24       90.26     44.36 o 
   9  15   6        5.83       32.70     29.68 o 
  -6  16   6      503.56      478.11     82.21 o 
  -5  16   6      202.05      143.63     57.90 o 
  -4  16   6      548.07      653.90     88.75 o 
  -3  16   6      343.33      364.60     69.44 o 
  -2  16   6      431.53      391.16     70.61 o 
  -1  16   6      200.97      128.12     38.69 o 
   0  16   6      940.47      979.10     70.12 o 
   1  16   6      896.39      801.31     64.61 o 
   2  16   6      243.87      247.71     40.54 o 
   3  16   6       12.71       19.53     54.66 o 
   4  16   6       71.72       89.48     44.34 o 
   5  16   6      694.81      649.25     81.98 o 
   6  16   6     1873.29     1823.11    119.07 o 
   7  16   6     1459.16     1826.09    120.81 o 
  -4  17   6     1097.28     1079.98    115.59 o 
  -3  17   6      503.21      431.95     79.42 o 
  -2  17   6       52.62       21.41     43.75 o 
  -1  17   6        0.80      -24.26     39.70 o 
   0  17   6      302.37      272.75     61.12 o 
   1  17   6      227.69      284.56     45.05 o 
   2  17   6       46.26       -2.51     33.25 o 
   3  17   6      139.90      227.37     53.07 o 
   4  17   6        1.88       82.44     46.43 o 
   5  17   6       41.13       15.54     40.89 o 
   6  17   6        8.18       -0.70     42.77 o 
  -1  18   6      324.55      247.67     67.52 o 
   0  18   6      898.87      877.69    104.15 o 
   1  18   6      696.79      701.59     65.87 o 
   2  18   6      265.73      298.23     96.17 o 
   3  18   6      715.98      751.64     95.06 o 
  -4 -17   7       78.57       72.83     47.27 o 
  -3 -17   7       41.98       27.03     42.34 o 
  -2 -17   7      240.81      175.90     55.13 o 
  -1 -17   7     1537.75     1556.46    118.45 o 
   0 -17   7     1742.74     1882.30    128.82 o 
   1 -17   7     1284.37     1038.10    109.44 o 
   2 -17   7      183.51      108.01     48.44 o 
   3 -17   7      138.58      193.13     59.16 o 
   4 -17   7      301.80      284.61     68.36 o 
  -6 -16   7       58.61      101.35     51.38 o 
  -5 -16   7       52.30      115.45     49.66 o 
  -4 -16   7       93.81       77.05     45.01 o 
  -3 -16   7        5.79        0.04     37.42 o 
  -2 -16   7        5.23       11.98     35.08 o 
  -1 -16   7        0.23        1.72     34.10 o 
   0 -16   7       56.51       50.70     42.35 o 
   1 -16   7       84.33        5.32     33.68 o 
   2 -16   7        4.72       12.30     35.78 o 
   3 -16   7       28.71       26.61     36.15 o 
   4 -16   7        7.13      -48.34     32.22 o 
   5 -16   7        5.54       14.87     43.85 o 
   6 -16   7       55.85       28.95     48.27 o 
  -8 -15   7      100.11       94.05     57.23 o 
  -7 -15   7      427.31      606.80     87.02 o 
  -6 -15   7     1247.47     1306.66    119.29 o 
  -5 -15   7     1148.69     1419.09    107.98 o 
  -4 -15   7      696.88      795.12     93.21 o 
  -3 -15   7      234.09      228.25     53.38 o 
  -2 -15   7     1184.10     1272.46    114.99 o 
  -1 -15   7      910.47     1002.36    100.06 o 
   0 -15   7     1398.82     1399.04    103.92 o 
   1 -15   7     1092.36      974.69    106.14 o 
   2 -15   7      316.39      331.06     65.41 o 
   3 -15   7        7.74       42.28     39.22 o 
   4 -15   7        3.97       11.58     39.30 o 
   5 -15   7      145.18      133.54     53.36 o 
   6 -15   7      474.27      429.81     76.12 o 
   7 -15   7      853.73     1005.43    115.20 o 
  -9 -14   7        6.95       -5.85     25.61 o 
  -8 -14   7        3.02       14.31     25.02 o 
  -7 -14   7       83.30       10.19     59.53 o 
  -6 -14   7      208.65      183.85     58.53 o 
  -5 -14   7        8.06       -9.78     27.72 o 
  -4 -14   7       18.19       31.11     31.88 o 
  -3 -14   7      940.24      893.46     92.54 o 
  -2 -14   7      961.40      829.26     87.04 o 
  -1 -14   7      455.52      484.06     70.25 o 
   0 -14   7      332.71      342.64     62.18 o 
   1 -14   7     1255.33     1070.80    104.74 o 
   2 -14   7      505.32      613.12     82.29 o 
   3 -14   7       58.80       15.84     36.42 o 
   4 -14   7       23.95      -14.88     32.10 o 
   5 -14   7      186.43      158.58     53.26 o 
   6 -14   7      563.63      352.77     71.85 o 
   7 -14   7      415.76      305.96     68.03 o 
   8 -14   7       12.52       -3.31     45.65 o 
   9 -14   7       47.02       80.45     54.89 o 
 -10 -13   7      463.38      551.83     80.95 o 
  -9 -13   7      481.11      435.24     68.76 o 
  -8 -13   7     1021.42      960.57     68.33 o 
  -7 -13   7      868.38      876.39     62.61 o 
  -6 -13   7      237.52      264.78     37.54 o 
  -5 -13   7        1.44        9.69     20.06 o 
  -4 -13   7      440.57      462.81     43.40 o 
  -3 -13   7      326.72      275.21     53.31 o 
  -2 -13   7     1063.63     1144.39     88.40 o 
  -1 -13   7     1244.66     1253.88     91.67 o 
   0 -13   7      309.83      270.43     55.35 o 
   1 -13   7       19.65       -0.86     32.17 o 
   2 -13   7      747.32      666.43     82.30 o 
   3 -13   7     3660.66     3528.14    159.67 o 
   4 -13   7     1317.57     1344.86    100.16 o 
   5 -13   7     1301.59     1313.92    101.72 o 
   6 -13   7      608.41      629.51     84.53 o 
   7 -13   7      358.15      428.38     75.26 o 
   8 -13   7      540.95      490.31     76.34 o 
   9 -13   7      671.49      931.83    104.68 o 
  10 -13   7      591.47      871.57    105.19 o 
 -10 -12   7      109.71       64.29     43.16 o 
  -9 -12   7       80.20       34.18     39.80 o 
  -8 -12   7       68.38       45.29     28.17 o 
  -7 -12   7       77.46       58.65     24.71 o 
  -6 -12   7       41.35       24.79     21.09 o 
  -5 -12   7       33.31       52.84     27.38 o 
  -4 -12   7        0.24       12.87     18.35 o 
  -3 -12   7       10.63       11.85     17.72 o 
  -2 -12   7        1.95        8.69     16.53 o 
  -1 -12   7       13.16       14.70     25.86 o 
   0 -12   7     1715.40     1694.18    103.28 o 
   1 -12   7     1431.96     1306.88     95.18 o 
   2 -12   7      906.95      857.15     88.40 o 
   3 -12   7      900.39      929.68     93.94 o 
   4 -12   7      275.74      224.36     53.19 o 
   5 -12   7       24.47        9.60     32.56 o 
   6 -12   7       27.60       29.59     38.63 o 
   7 -12   7       45.96      -15.44     35.63 o 
   8 -12   7      139.92      161.06     53.02 o 
   9 -12   7      118.41      104.67     50.06 o 
  10 -12   7       49.23       48.88     48.05 o 
 -11 -11   7      171.21      137.83     49.79 o 
 -10 -11   7      209.72      148.61     47.20 o 
  -9 -11   7     1199.18      921.55     89.09 o 
  -8 -11   7     2258.88     2393.99    237.87 o 
  -7 -11   7      197.35      245.00     44.80 o 
  -6 -11   7       22.11        9.86     18.87 o 
  -5 -11   7      155.68       97.72     23.70 o 
  -4 -11   7      422.17      509.19     42.03 o 
  -3 -11   7     1860.65     1791.85     68.67 o 
  -2 -11   7     3519.23     3743.73    116.12 o 
  -1 -11   7     4301.98     4303.72     79.53 o 
   0 -11   7     3078.72     3051.73     62.58 o 
   1 -11   7     5470.79     5254.70    192.15 o 
   2 -11   7     1411.61     1520.77     98.67 o 
   3 -11   7      596.47      689.39     77.55 o 
   4 -11   7     1375.54     1434.97     95.46 o 
   5 -11   7     1456.53     1678.42    103.91 o 
   6 -11   7      477.06      539.08     71.96 o 
   7 -11   7       12.77      -13.30     32.69 o 
   8 -11   7       28.96       65.36     42.60 o 
   9 -11   7      203.15      202.39     55.92 o 
  10 -11   7      757.81      940.69    100.31 o 
  11 -11   7      730.95      778.80     95.26 o 
 -12 -10   7      100.36       68.24     45.31 o 
 -11 -10   7      175.65      154.92     51.50 o 
 -10 -10   7        9.40      -15.02     31.91 o 
  -9 -10   7        2.21        8.22     30.42 o 
  -8 -10   7        0.11      -19.89     25.27 o 
  -7 -10   7      405.38      372.78     40.34 o 
  -6 -10   7      290.90      325.22     35.94 o 
  -5 -10   7      116.14       38.33     38.09 o 
  -4 -10   7      109.93      115.48     24.22 o 
  -3 -10   7      247.42      247.02     28.72 o 
  -2 -10   7        0.15        3.78     18.14 o 
  -1 -10   7      150.77      111.37     17.26 o 
   0 -10   7      213.14      163.52     17.84 o 
   1 -10   7     1429.26     1511.32     40.72 o 
   2 -10   7       46.04       -8.08     26.96 o 
   3 -10   7       40.22       -9.36     28.74 o 
   4 -10   7      172.72      188.10     46.27 o 
   5 -10   7        9.48        6.33     31.49 o 
   6 -10   7      144.36      149.46     43.89 o 
   7 -10   7      120.61      139.39     43.10 o 
   8 -10   7       97.90       65.44     40.12 o 
   9 -10   7      712.63      579.08     75.55 o 
  10 -10   7      566.80      539.96     75.47 o 
  11 -10   7      974.48      934.72     99.01 o 
 -12  -9   7      421.08      236.50     60.02 o 
 -11  -9   7      198.35      199.23     52.98 o 
 -10  -9   7      217.75      236.59     50.93 o 
  -9  -9   7      123.13      162.55     42.44 o 
  -8  -9   7      954.44      772.24     76.63 o 
  -7  -9   7      633.28      651.50    118.79 o 
  -6  -9   7      360.29      381.55     79.09 o 
  -5  -9   7     1815.43     1909.04     67.85 o 
  -4  -9   7     2112.74     2178.27     57.05 o 
  -3  -9   7     2656.95     2646.62     82.59 o 
  -2  -9   7     3051.62     3178.59     65.34 o 
  -1  -9   7     4172.89     4051.29     76.37 o 
   0  -9   7     7675.52     7647.95    111.62 o 
   1  -9   7     1459.07     1535.25     39.94 o 
   2  -9   7     1172.61     1168.77     33.66 o 
   3  -9   7       86.21       93.16     13.06 o 
   4  -9   7      336.82      396.99     55.12 o 
   5  -9   7      847.38      937.13     83.68 o 
   6  -9   7     2260.31     2393.16    115.70 o 
   7  -9   7      710.51      899.41     82.79 o 
   8  -9   7      373.00      361.87     56.04 o 
   9  -9   7     1629.54     1617.21    101.21 o 
  10  -9   7     1946.59     2100.81    117.91 o 
  11  -9   7     2189.45     2297.24    127.57 o 
 -12  -8   7       13.35        2.18     36.52 o 
 -11  -8   7       62.06       36.33     37.64 o 
 -10  -8   7       14.70       26.79     32.21 o 
  -9  -8   7       14.61       14.29     29.41 o 
  -8  -8   7      607.02      504.73     63.68 o 
  -7  -8   7      108.70      131.22     37.88 o 
  -6  -8   7       33.36       51.45     19.98 o 
  -5  -8   7     1766.39     1942.24     67.29 o 
  -4  -8   7     5180.44     4850.11     88.75 o 
  -3  -8   7     1661.45     1690.23     46.65 o 
  -2  -8   7      384.52      329.96     23.57 o 
  -1  -8   7       27.46       16.64     10.49 o 
   0  -8   7      860.37      913.75     34.55 o 
   1  -8   7      662.30      609.86     45.45 o 
   2  -8   7       94.35       83.04     12.36 o 
   3  -8   7       85.33       84.53     12.65 o 
   4  -8   7      179.74      231.95     23.03 o 
   5  -8   7      955.39      789.70     37.59 o 
   6  -8   7      543.07      465.03     57.03 o 
   7  -8   7     1408.51     1480.83     88.72 o 
   8  -8   7      174.84      234.42     47.06 o 
   9  -8   7      123.81       75.13     38.39 o 
  10  -8   7        3.69      -22.45     29.78 o 
  11  -8   7      642.94      619.26     74.52 o 
  12  -8   7      715.76      668.13     86.42 o 
  13  -8   7      300.42      185.64     59.09 o 
 -13  -7   7       58.77       38.19     41.66 o 
 -12  -7   7      530.97      431.30     70.42 o 
 -11  -7   7      982.02      939.92     96.60 o 
 -10  -7   7     2007.97     1822.09    109.16 o 
  -9  -7   7     1723.57     1890.90    106.13 o 
  -8  -7   7      385.90      362.98     54.27 o 
  -7  -7   7     3725.83     3882.35    144.24 o 
  -6  -7   7     2292.74     2002.03     68.68 o 
  -5  -7   7      920.35     1111.20     40.34 o 
  -4  -7   7     1688.12     1717.11     47.57 o 
  -3  -7   7     2389.11     2435.64     55.26 o 
  -2  -7   7     2258.95     2443.58     53.23 o 
  -1  -7   7     3359.05     3443.18     63.58 o 
   0  -7   7     4158.32     4573.17     74.68 o 
   1  -7   7     2832.64     2766.24     53.48 o 
   2  -7   7     3026.43     3001.11     55.22 o 
   3  -7   7     2098.84     1931.82     42.69 o 
   4  -7   7     1341.66     1300.92     44.43 o 
   5  -7   7      187.18      195.44     22.36 o 
   6  -7   7      990.78     1065.77     43.84 o 
   7  -7   7     6779.88     6651.23    128.96 o 
   8  -7   7     2970.19     3085.19    125.09 o 
   9  -7   7      564.50      718.37     71.59 o 
  10  -7   7      290.16      295.96     52.52 o 
  11  -7   7     1148.81     1298.99     87.93 o 
  12  -7   7      193.89      185.91     52.08 o 
  13  -7   7       63.27       66.03     47.95 o 
 -13  -6   7        3.70      -11.61     32.12 o 
 -12  -6   7      270.65      198.01     51.62 o 
 -11  -6   7        0.12       48.33     35.08 o 
 -10  -6   7      135.34      153.69     43.29 o 
  -9  -6   7     1066.48     1028.66     79.23 o 
  -8  -6   7      663.85      833.87     78.48 o 
  -7  -6   7        3.96      -26.92     17.95 o 
  -6  -6   7      594.55      511.14     38.98 o 
  -5  -6   7       50.73       50.31     13.69 o 
  -4  -6   7      776.31      742.30     31.82 o 
  -3  -6   7     6826.14     7312.26    110.23 o 
  -2  -6   7       48.61       37.96     10.54 o 
  -1  -6   7     1730.15     1609.89     39.93 o 
   0  -6   7     2768.58     3029.64     55.63 o 
   1  -6   7     3298.11     3126.73     56.43 o 
   2  -6   7      205.52      239.74     19.90 o 
   3  -6   7      131.39      163.66     14.99 o 
   4  -6   7      715.90      712.69    112.75 o 
   5  -6   7      676.04      668.12     55.36 o 
   6  -6   7      148.86      163.23     23.73 o 
   7  -6   7      242.83      227.41     26.21 o 
   8  -6   7       40.40       40.28     22.91 o 
   9  -6   7       73.80       94.41     44.90 o 
  10  -6   7      249.58      173.56     31.10 o 
  11  -6   7      440.47      462.30     67.64 o 
  12  -6   7     1465.75     1518.26    108.28 o 
  13  -6   7     1199.85     1089.48    109.42 o 
 -13  -5   7      418.90      500.13     79.74 o 
 -12  -5   7       67.66       69.64     39.80 o 
 -11  -5   7     2072.68     1972.94    114.52 o 
 -10  -5   7     2554.04     2370.60    119.55 o 
  -9  -5   7     2420.31     2407.15    115.54 o 
  -8  -5   7      300.90      308.44     49.51 o 
  -7  -5   7        1.60       -1.42     22.16 o 
  -6  -5   7      519.28      485.59     49.71 o 
  -5  -5   7      272.00      325.09     29.83 o 
  -4  -5   7     1175.16     1070.72     53.63 o 
  -3  -5   7     6421.93     6711.45    101.88 o 
  -2  -5   7     3075.64     3011.41     57.87 o 
  -1  -5   7     4040.26     3578.69     62.97 o 
   0  -5   7      705.98      665.89     24.12 o 
   1  -5   7     2510.82     2004.80     45.17 o 
   2  -5   7     1472.42     1463.65     35.16 o 
   3  -5   7     7446.89     6719.64     94.51 o 
   4  -5   7     6519.61     6829.64    120.46 o 
   5  -5   7     3288.64     3084.17     71.33 o 
   6  -5   7        1.52      -12.30     11.60 o 
   7  -5   7       26.76       22.47     15.32 o 
   8  -5   7     2677.98     2552.73     72.15 o 
   9  -5   7     2586.14     2618.22     64.00 o 
  10  -5   7     3315.48     3135.54    143.99 o 
  11  -5   7     1587.88     1711.06     85.67 o 
  12  -5   7      176.25      174.46     48.86 o 
  13  -5   7      362.06      449.02     72.83 o 
  14  -5   7      281.94      343.06     69.27 o 
 -14  -4   7      184.70      213.72     60.13 o 
 -13  -4   7      200.29      239.04     57.76 o 
 -12  -4   7      604.90      479.87     71.38 o 
 -11  -4   7      673.18      700.56     78.03 o 
 -10  -4   7       61.98        4.23     25.59 o 
  -9  -4   7      224.96       86.30     33.96 o 
  -8  -4   7      399.31      421.85     55.69 o 
  -7  -4   7        1.17       -5.12     21.72 o 
  -6  -4   7      581.95      558.02     39.76 o 
  -5  -4   7      170.72      171.84     22.44 o 
  -4  -4   7       37.23       34.66     13.49 o 
  -3  -4   7        0.10       34.43     12.66 o 
  -2  -4   7      206.16      240.98     18.28 o 
  -1  -4   7        6.37       14.71      7.83 o 
   0  -4   7      130.74       57.09      9.77 o 
   1  -4   7      132.05      120.19     24.95 o 
   2  -4   7      418.08      365.56     19.76 o 
   3  -4   7      282.03      289.07     17.94 o 
   4  -4   7      131.85      142.06     17.78 o 
   5  -4   7      267.21      322.22     24.86 o 
   6  -4   7        4.92        5.66     12.53 o 
   7  -4   7        3.33        0.69     13.25 o 
   8  -4   7     1046.78     1011.62     38.00 o 
   9  -4   7      900.51      903.64     41.79 o 
  10  -4   7        9.69       33.94     17.73 o 
  11  -4   7     1772.68     1856.00     73.67 o 
  12  -4   7      170.73      189.24     53.94 o 
  13  -4   7      131.40       90.54     43.08 o 
  14  -4   7       11.53       25.53     41.36 o 
 -14  -3   7      233.10      224.53     61.12 o 
 -13  -3   7      685.54      582.53     78.64 o 
 -12  -3   7      206.66      219.74     53.41 o 
 -11  -3   7       94.04       81.70     37.21 o 
 -10  -3   7      974.36     1087.00     80.45 o 
  -9  -3   7     2048.36     1765.13     97.10 o 
  -8  -3   7     2190.18     2327.17    106.95 o 
  -7  -3   7     2064.67     1916.23     65.31 o 
  -6  -3   7      461.65      503.02     40.39 o 
  -5  -3   7       34.10       20.08     17.46 o 
  -4  -3   7     4031.22     3901.08    169.60 o 
  -3  -3   7    15027.21    15161.00    229.33 o 
  -2  -3   7    16557.38    16897.76    170.92 o 
  -1  -3   7    10783.88    10831.26    115.90 o 
   0  -3   7      464.57      356.65     15.50 o 
   1  -3   7     5643.09     5578.10     79.41 o 
   2  -3   7     4172.16     4457.34     67.53 o 
   3  -3   7      793.96      609.11     22.33 o 
   4  -3   7     2222.75     2156.60    104.81 o 
   5  -3   7      457.85      324.61     20.68 o 
   6  -3   7     1370.20     1312.96     50.53 o 
   7  -3   7      442.16      523.90     28.73 o 
   8  -3   7     2578.72     2490.93     64.63 o 
   9  -3   7     3750.80     3787.56     77.11 o 
  10  -3   7     2052.38     2125.45    153.16 o 
  11  -3   7     1483.17     1702.57     69.99 o 
  12  -3   7      450.85      432.93     43.90 o 
  13  -3   7       57.44       83.96     29.39 o 
  14  -3   7       27.96       43.26     41.50 o 
 -14  -2   7        6.70       54.52     41.99 o 
 -13  -2   7      352.73      257.35     56.94 o 
 -12  -2   7      125.78      192.90     49.90 o 
 -11  -2   7      871.93      855.81     84.96 o 
 -10  -2   7      215.91      265.08     48.53 o 
  -9  -2   7     1111.48      987.17     84.76 o 
  -8  -2   7     3357.37     3297.04    127.98 o 
  -7  -2   7       38.67       41.25     16.51 o 
  -6  -2   7      453.10      396.84     32.85 o 
  -5  -2   7      337.39      199.35     22.86 o 
  -4  -2   7     2449.59     2783.98     68.53 o 
  -3  -2   7      656.79      577.53     33.58 o 
  -2  -2   7     1199.56     1589.25     32.76 o 
  -1  -2   7     4620.36     4695.70     59.08 o 
   0  -2   7      368.23      399.10     14.58 o 
   1  -2   7      459.12      630.93     17.96 o 
   2  -2   7      323.49      320.51     14.51 o 
   3  -2   7      506.02      480.68     17.60 o 
   4  -2   7     1976.70     1997.32     41.37 o 
   5  -2   7     5701.21     5833.24     86.66 o 
   6  -2   7      245.27      188.34     16.70 o 
   7  -2   7     6807.51     6955.97    105.16 o 
   8  -2   7     2607.05     2434.51     56.10 o 
   9  -2   7     1884.55     1824.84     69.41 o 
  10  -2   7       56.62       55.11     22.34 o 
  11  -2   7      704.09      718.74     53.62 o 
  12  -2   7       66.58       47.86     24.69 o 
  13  -2   7       88.93       84.37     29.94 o 
  14  -2   7        0.85      -11.04     24.51 o 
 -14  -1   7       19.40       16.91     35.87 o 
 -13  -1   7      637.99      558.52     76.92 o 
 -12  -1   7     2925.36     2828.73    138.04 o 
 -11  -1   7     2123.86     1885.46    108.02 o 
 -10  -1   7     3462.13     3510.61    141.40 o 
  -9  -1   7     2014.56     1750.69     95.02 o 
  -8  -1   7      352.54      332.63     47.31 o 
  -7  -1   7      868.22      822.98     43.43 o 
  -6  -1   7     2051.72     2071.33     62.68 o 
  -5  -1   7     3054.02     2924.55     73.11 o 
  -4  -1   7     4493.98     4518.98     92.10 o 
  -3  -1   7      792.22      722.39     31.89 o 
  -2  -1   7     4800.63     4724.79     66.22 o 
  -1  -1   7     4818.15     5075.19     70.84 o 
   0  -1   7     4180.16     3704.23     49.02 o 
   1  -1   7     2152.58     2322.19     35.76 o 
   2  -1   7     4498.37     4179.41     53.91 o 
   3  -1   7       50.14       24.70      7.99 o 
   4  -1   7     2297.75     1775.73     36.73 o 
   5  -1   7     7376.44     7414.94    101.82 o 
   6  -1   7     3349.77     3284.42     58.97 o 
   7  -1   7     1224.68     1267.34     36.54 o 
   8  -1   7     2984.07     2967.83     61.38 o 
   9  -1   7      963.50      928.14     51.51 o 
  10  -1   7      590.30      585.33     64.66 o 
  11  -1   7     1126.71     1084.76     81.47 o 
  12  -1   7      155.04       94.20     38.04 o 
  13  -1   7      484.79      569.41     72.59 o 
  14  -1   7       94.36       66.26     41.43 o 
 -14   0   7       51.50       20.41     40.53 o 
 -13   0   7      311.80      203.70     53.07 o 
 -12   0   7      827.12      833.24     85.11 o 
 -11   0   7      856.98      856.87     84.31 o 
 -10   0   7      217.19      179.95     41.82 o 
  -9   0   7      903.97      829.29     75.45 o 
  -8   0   7        6.93       -5.23     21.35 o 
  -7   0   7       37.25       36.95     16.19 o 
  -6   0   7     1339.63     1224.37    100.94 o 
  -5   0   7     1616.60     1751.86     53.71 o 
  -4   0   7     7719.26     8753.21    147.54 o 
  -3   0   7      701.39      552.61     19.01 o 
  -2   0   7     7065.35     7059.65     91.82 o 
  -1   0   7     8244.48     9506.27    117.35 o 
   0   0   7     8112.19     7587.66     97.97 o 
   1   0   7     1900.36     1631.85     34.36 o 
   2   0   7      771.92      730.38     23.10 o 
   3   0   7      522.55      680.19     16.92 o 
   4   0   7     3913.53     3964.66     59.80 o 
   5   0   7     5835.24     6024.24     84.93 o 
   6   0   7      225.64      224.11     15.71 o 
   7   0   7      370.44      446.81     23.33 o 
   8   0   7     3369.37     3199.77     87.78 o 
   9   0   7        1.25      -32.22     21.48 o 
  10   0   7     1329.31     1329.24     83.36 o 
  11   0   7     1791.16     1931.40    103.20 o 
  12   0   7     1718.01     1952.42    109.26 o 
  13   0   7      218.17      226.61     51.71 o 
  14   0   7       10.52        4.32     34.46 o 
 -14   1   7      410.39      427.95     71.90 o 
 -13   1   7      521.87      606.28     77.02 o 
 -12   1   7     1435.65     1481.77     98.84 o 
 -11   1   7     2027.52     2072.83    108.67 o 
 -10   1   7     1823.83     1677.34     93.81 o 
  -9   1   7     4132.10     4010.43    143.30 o 
  -8   1   7       20.03       45.55     25.04 o 
  -7   1   7      177.98      198.41     24.78 o 
  -6   1   7      396.96      303.60     27.48 o 
  -5   1   7     6480.73     6671.16    122.65 o 
  -4   1   7    16578.42    17095.82    252.38 o 
  -3   1   7     2223.86     2210.25     40.67 o 
  -2   1   7     4974.66     4917.69     70.13 o 
  -1   1   7    10848.74    11288.12    136.52 o 
   0   1   7     1868.05     1678.08     34.41 o 
   1   1   7    25646.14    27027.84    299.50 o 
   2   1   7     9576.86     9285.64    119.38 o 
   3   1   7     4353.77     4369.09     69.40 o 
   4   1   7        3.04       17.13     11.87 o 
   5   1   7     1080.34     1217.23     85.11 o 
   6   1   7      164.17      179.24     12.84 o 
   7   1   7     2400.30     2443.69     48.63 o 
   8   1   7     4290.94     4440.68    146.18 o 
   9   1   7     1630.76     1716.05     90.28 o 
  10   1   7       33.18        9.60     23.90 o 
  11   1   7      219.64      120.65     38.39 o 
  12   1   7      568.40      677.01     76.33 o 
  13   1   7      454.14      529.44     70.95 o 
  14   1   7     1822.92     1853.06    114.56 o 
 -14   2   7     1028.21      841.25     91.18 o 
 -13   2   7      775.29      670.70     78.43 o 
 -12   2   7      318.17      366.37     57.90 o 
 -11   2   7      225.82      288.61     50.08 o 
 -10   2   7       10.78       40.59     28.32 o 
  -9   2   7        0.20      -13.39     21.68 o 
  -8   2   7      340.27      280.79     42.38 o 
  -7   2   7       18.88       -6.27     12.28 o 
  -6   2   7        1.03        0.65     23.17 o 
  -5   2   7      472.28      406.68     29.43 o 
  -4   2   7      393.34      513.07     21.52 o 
  -3   2   7      323.57      423.37     32.97 o 
  -2   2   7       20.82       36.30      7.93 o 
  -1   2   7     2571.30     2699.58     46.53 o 
   0   2   7      713.46      957.17     26.86 o 
   1   2   7       13.48       23.64     10.10 o 
   2   2   7    14723.16    14853.56    177.93 o 
   3   2   7      806.59      965.93     35.39 o 
   4   2   7      549.11      899.35     36.19 o 
   5   2   7     1726.74     1894.00     56.27 o 
   6   2   7     1260.85     1494.93     52.09 o 
   7   2   7      119.12      195.43     36.86 o 
   8   2   7     1148.12     1189.69     72.64 o 
   9   2   7       37.13       56.57     27.73 o 
  10   2   7      693.43      559.54     61.99 o 
  11   2   7      476.72      539.30     63.31 o 
  12   2   7      166.93      178.14     42.57 o 
  13   2   7      114.89      148.70     45.54 o 
  14   2   7       26.69       -6.60     38.00 o 
 -13   3   7      423.00      539.97     71.03 o 
 -12   3   7      238.05      273.36     53.11 o 
 -11   3   7     2166.40     2197.94    110.30 o 
 -10   3   7      883.91      912.43     70.01 o 
  -9   3   7     1165.74     1209.44     75.51 o 
  -8   3   7     1159.78     1243.74     72.22 o 
  -7   3   7       32.94        4.67     13.14 o 
  -6   3   7     1642.37     1576.69     51.38 o 
  -5   3   7     5221.91     5169.17    103.81 o 
  -4   3   7     9788.48     9692.35    125.26 o 
  -3   3   7    13152.96    12933.05    157.04 o 
  -2   3   7     5087.30     4910.22     82.06 o 
  -1   3   7       68.46      246.97     15.28 o 
   0   3   7     2216.37     2277.14     42.77 o 
   1   3   7     7471.09     7016.24     80.73 o 
   2   3   7     3107.39     2914.88     41.79 o 
   3   3   7      196.45       72.74     13.55 o 
   4   3   7        4.36        6.34     10.35 o 
   5   3   7     1785.51     1902.17     81.85 o 
   6   3   7     1654.37     1810.10     59.79 o 
   7   3   7     1044.90     1240.99     68.70 o 
   8   3   7     3654.94     3610.20    128.75 o 
   9   3   7     6756.94     6477.99    192.11 o 
  10   3   7     2763.34     2812.56    119.04 o 
  11   3   7     1011.80      980.49     85.39 o 
  12   3   7     1524.09     1391.28     91.47 o 
  13   3   7      102.44      249.84     54.66 o 
  14   3   7      441.00      448.57     68.00 o 
 -13   4   7      839.25      938.60    106.54 o 
 -12   4   7      176.74      231.34     45.31 o 
 -11   4   7       45.82       92.69     35.12 o 
 -10   4   7      118.24      187.41     41.39 o 
  -9   4   7       72.13       74.77     28.02 o 
  -8   4   7      404.64      535.13     54.87 o 
  -7   4   7     1624.09     1582.09     59.97 o 
  -6   4   7     2917.77     1644.56     72.62 o 
  -5   4   7      184.99      310.49     34.96 o 
  -4   4   7      199.70      142.96     17.11 o 
  -3   4   7      348.19      540.76     26.51 o 
  -2   4   7     2474.92     2211.48     98.76 o 
  -1   4   7      789.76      931.10     26.37 o 
   0   4   7      365.98      451.20     19.12 o 
   1   4   7       43.94       47.50      7.55 o 
   2   4   7     1590.60     1335.78     30.47 o 
   3   4   7     3494.57     3758.56     58.52 o 
   4   4   7      239.88      122.55     32.89 o 
   5   4   7     1427.73     1519.57    100.15 o 
   6   4   7      375.32      328.01     41.36 o 
   7   4   7       19.41       20.23     20.59 o 
   8   4   7       22.99       15.94     22.92 o 
   9   4   7      700.62      710.65     68.52 o 
  10   4   7        8.60       30.82     26.50 o 
  11   4   7      368.39      316.74     51.28 o 
  12   4   7      504.35      401.30     57.90 o 
  13   4   7      246.15      268.62     53.28 o 
  14   4   7      219.68      306.32     59.56 o 
 -13   5   7      299.58      493.88     80.18 o 
 -12   5   7      874.77     1111.60    110.99 o 
 -11   5   7     1064.28      952.65     97.25 o 
 -10   5   7     1987.93     2045.43     97.99 o 
  -9   5   7      115.58      122.56     34.45 o 
  -8   5   7     2688.04     2568.41    100.34 o 
  -7   5   7     4922.71     4938.41    103.01 o 
  -6   5   7     2035.57     2004.71     57.47 o 
  -5   5   7      186.82      188.62     20.64 o 
  -4   5   7     1152.79     1006.32     29.98 o 
  -3   5   7       23.48       23.00      7.52 o 
  -2   5   7     9117.02     9018.68    117.33 o 
  -1   5   7     4621.67     4454.34     69.67 o 
   0   5   7     4417.32     4088.01     56.15 o 
   1   5   7     1624.81     1399.78     28.94 o 
   2   5   7      552.76      427.12     20.31 o 
   3   5   7     5115.41     5032.60     75.77 o 
   4   5   7     3212.00     3348.18     55.85 o 
   5   5   7     1543.83     1609.86     39.70 o 
   6   5   7     5118.00     5341.84    158.36 o 
   7   5   7     3295.21     3510.49    124.72 o 
   8   5   7     1382.93     1533.14     82.17 o 
   9   5   7     1557.76     1601.85     88.09 o 
  10   5   7      791.94      829.13     77.19 o 
  11   5   7      325.59      373.38     56.37 o 
  12   5   7      182.40      193.53     46.50 o 
  13   5   7      255.44      321.33     57.33 o 
  14   5   7        9.11      -10.66     34.30 o 
 -13   6   7      413.40      411.82     79.29 o 
 -12   6   7      167.84       76.89     50.54 o 
 -11   6   7       98.68      146.50     50.18 o 
 -10   6   7       98.24      121.16     43.64 o 
  -9   6   7      705.18      686.90     48.99 o 
  -8   6   7       98.34      120.49     29.23 o 
  -7   6   7      131.48      126.27     18.13 o 
  -6   6   7     1905.39     1794.16     46.55 o 
  -5   6   7      126.27      126.55     15.62 o 
  -4   6   7      160.11      159.16     21.33 o 
  -3   6   7       20.59       17.32      7.62 o 
  -2   6   7       81.58      101.69     11.19 o 
  -1   6   7       27.91       18.20     11.00 o 
   0   6   7        0.26        4.61      6.10 o 
   1   6   7       89.95       56.95     10.45 o 
   2   6   7      328.43      241.90     31.07 o 
   3   6   7      150.69      306.20     19.41 o 
   4   6   7      882.75      927.18     28.76 o 
   5   6   7       57.95       34.41     11.80 o 
   6   6   7     2300.17     2026.88     89.83 o 
   7   6   7      743.93      602.57     59.96 o 
   8   6   7      598.95      655.33     65.23 o 
   9   6   7      474.71      400.56     54.78 o 
  10   6   7      563.44      895.63     79.85 o 
  11   6   7       22.85        8.94     27.97 o 
  12   6   7        0.24       47.13     34.39 o 
  13   6   7       47.88       27.65     36.94 o 
 -12   7   7     1838.48     1791.90    128.66 o 
 -11   7   7     1864.91     2472.45    142.09 o 
 -10   7   7      839.91      888.54     94.40 o 
  -9   7   7      252.32      206.61     49.12 o 
  -8   7   7      198.80      156.61     42.78 o 
  -7   7   7        3.70       20.53     15.85 o 
  -6   7   7      199.14      236.62     20.82 o 
  -5   7   7     1559.91     1587.75     41.35 o 
  -4   7   7      182.18      207.46     15.35 o 
  -3   7   7       94.14      111.70     11.57 o 
  -2   7   7     2330.85     2046.94     38.07 o 
  -1   7   7     6094.15     5996.66     76.94 o 
   0   7   7     1355.29      899.13     41.69 o 
   1   7   7     4122.17     4082.30     86.63 o 
   2   7   7     6473.83     6225.60    103.26 o 
   3   7   7      212.82      266.15     20.02 o 
   4   7   7       11.15       31.52     11.99 o 
   5   7   7      886.32      937.48     42.19 o 
   6   7   7     2322.50     2527.60     62.28 o 
   7   7   7      895.20     1012.85     69.53 o 
   8   7   7      718.71      762.37     69.89 o 
   9   7   7       10.37       -5.97     23.85 o 
  10   7   7       21.91       29.78     29.73 o 
  11   7   7      806.44      862.93     83.39 o 
  12   7   7     2204.01     2298.36    118.32 o 
  13   7   7     2185.99     2309.18    122.62 o 
 -12   8   7      491.59      767.16     99.80 o 
 -11   8   7      483.10      470.57     75.93 o 
 -10   8   7       48.15       27.00     35.61 o 
  -9   8   7        6.84      -10.96     29.29 o 
  -8   8   7      168.42      145.08     43.51 o 
  -7   8   7      163.72       79.97     34.32 o 
  -6   8   7      208.95      196.39     47.05 o 
  -5   8   7      102.86      173.26     17.10 o 
  -4   8   7       70.91       62.78     10.63 o 
  -3   8   7      184.86      200.11     14.80 o 
  -2   8   7       91.76      114.26     13.96 o 
  -1   8   7       65.95       86.61     11.21 o 
   0   8   7       95.75      101.98     14.38 o 
   1   8   7      107.11      167.01     20.28 o 
   2   8   7        2.54       24.81      9.45 o 
   3   8   7       44.79       66.46     13.46 o 
   4   8   7      177.70      194.81     19.24 o 
   5   8   7     1391.83     1311.31     38.88 o 
   6   8   7       26.14       52.03     27.68 o 
   7   8   7      469.94      532.69     57.94 o 
   8   8   7      267.17      330.06     49.65 o 
   9   8   7      695.67      649.30     69.11 o 
  10   8   7       28.13       36.23     33.06 o 
  11   8   7      325.83      371.75     58.07 o 
  12   8   7      267.29      417.02     64.78 o 
  13   8   7       75.48       55.67     41.28 o 
 -12   9   7      552.09      704.40     94.84 o 
 -11   9   7      924.10     1127.56    113.48 o 
 -10   9   7      192.75      364.67     69.09 o 
  -9   9   7      151.28      150.65     47.34 o 
  -8   9   7      118.07      107.82     41.68 o 
  -7   9   7      285.00      375.13     59.51 o 
  -6   9   7      422.00      311.00     52.46 o 
  -5   9   7     5247.03     5120.89    176.52 o 
  -4   9   7     2667.04     2589.29     99.14 o 
  -3   9   7     2342.01     2399.12     43.92 o 
  -2   9   7      410.91      366.62     19.43 o 
  -1   9   7     2514.51     2344.37    106.36 o 
   0   9   7     4367.06     4135.40     86.80 o 
   1   9   7     3628.69     3818.96     71.58 o 
   2   9   7     1907.84     1830.45     47.20 o 
   3   9   7      609.98      812.95     61.35 o 
   4   9   7       67.75       70.14     14.49 o 
   5   9   7      152.42      143.01     29.78 o 
   6   9   7     1828.79     1926.01     96.74 o 
   7   9   7      449.16      443.72     58.00 o 
   8   9   7     2230.93     2206.35    108.18 o 
   9   9   7     3009.37     2907.36    128.14 o 
  10   9   7      672.67      747.90     77.16 o 
  11   9   7      186.78      210.46     50.90 o 
  12   9   7      580.29      702.31     79.36 o 
 -11  10   7       87.18        7.25     43.43 o 
 -10  10   7       13.97       31.66     39.12 o 
  -9  10   7        0.74       16.20     35.13 o 
  -8  10   7       73.83       37.10     37.29 o 
  -7  10   7      217.03      141.23     45.50 o 
  -6  10   7      607.72      735.77     79.18 o 
  -5  10   7      207.92      271.08     52.85 o 
  -4  10   7        5.58       56.90     32.40 o 
  -3  10   7     1623.57     1490.01     61.33 o 
  -2  10   7     5318.86     4957.80    114.88 o 
  -1  10   7     1187.49     1222.23     38.25 o 
   0  10   7        1.16       -8.95     17.83 o 
   1  10   7     1351.34     1300.56     41.24 o 
   2  10   7       27.61       75.23     24.98 o 
   3  10   7      983.41      973.98     47.38 o 
   4  10   7        0.00      -12.26     11.69 o 
   5  10   7       16.60       -2.36     13.21 o 
   6  10   7       48.43       86.32     22.87 o 
   7  10   7        5.54        6.72     25.32 o 
   8  10   7       12.83       25.47     30.90 o 
   9  10   7       44.34      114.39     39.76 o 
  10  10   7      402.28      271.71     54.39 o 
  11  10   7      211.83      189.96     52.52 o 
  12  10   7        0.50      -38.89     33.69 o 
 -10  11   7      715.88      667.24     90.76 o 
  -9  11   7      664.98      798.08    100.51 o 
  -8  11   7     1276.03     1377.06    105.14 o 
  -7  11   7      980.70     1101.58    103.71 o 
  -6  11   7      340.06      309.12     57.90 o 
  -5  11   7      957.77      881.55     86.19 o 
  -4  11   7     1299.12     1435.70     91.92 o 
  -3  11   7      401.28      370.60     38.67 o 
  -2  11   7      243.53      250.18     41.32 o 
  -1  11   7     1110.51     1078.62     53.49 o 
   0  11   7     2038.62     1959.41     69.49 o 
   1  11   7     1697.44     1740.16     62.08 o 
   2  11   7     1557.22     1569.12     50.06 o 
   3  11   7      531.19      552.65     42.58 o 
   4  11   7      429.14      388.34     29.21 o 
   5  11   7      809.37      820.95     37.65 o 
   6  11   7     1450.34     1591.22     64.81 o 
   7  11   7     1156.86     1272.39     87.43 o 
   8  11   7      926.91     1031.91     93.09 o 
   9  11   7      639.35      734.68     78.81 o 
  10  11   7      788.44      777.40     84.37 o 
  11  11   7       41.50      -26.96     35.02 o 
 -10  12   7       14.92      -23.14     38.58 o 
  -9  12   7      597.41      604.38     86.30 o 
  -8  12   7      482.79      484.15     77.10 o 
  -7  12   7      641.27      685.98     85.98 o 
  -6  12   7      263.29      148.16     47.46 o 
  -5  12   7        2.15       20.05     32.31 o 
  -4  12   7      607.63      567.89     68.85 o 
  -3  12   7      141.68      163.16     51.35 o 
  -2  12   7      929.61     1040.50     55.70 o 
  -1  12   7      247.34      199.15     30.86 o 
   0  12   7        9.29       49.79     21.50 o 
   1  12   7      761.59      728.48     63.89 o 
   2  12   7      737.90      667.63     35.72 o 
   3  12   7      546.49      559.74     42.04 o 
   4  12   7      166.99      164.99     38.42 o 
   5  12   7        9.11       12.63     18.48 o 
   6  12   7        2.85       -1.81     18.61 o 
   7  12   7        3.60        1.50     20.12 o 
   8  12   7        0.02      -14.31     28.51 o 
   9  12   7        0.38       47.68     37.31 o 
  10  12   7        7.24       38.12     38.15 o 
  11  12   7       36.61       18.51     40.63 o 
  -9  13   7      400.90      748.77    100.58 o 
  -8  13   7      199.15      198.55     60.03 o 
  -7  13   7      789.92      969.61    102.11 o 
  -6  13   7       40.69      -34.20     33.31 o 
  -5  13   7       27.46       51.49     36.56 o 
  -4  13   7       12.24       -3.39     30.82 o 
  -3  13   7      204.37      245.45     52.03 o 
  -2  13   7     2095.44     2092.25     80.29 o 
  -1  13   7     5625.07     5212.89    130.07 o 
   0  13   7     3867.03     3810.10    195.81 o 
   1  13   7     1226.54     1184.75     91.67 o 
   2  13   7      273.02      231.50     33.79 o 
   3  13   7      559.09      600.90     48.76 o 
   4  13   7      849.06      926.58     83.78 o 
   5  13   7     1225.06     1248.58     89.95 o 
   6  13   7      831.23      856.19     58.77 o 
   7  13   7      133.55      162.80     32.21 o 
   8  13   7      166.96       95.49     29.20 o 
   9  13   7      135.46       64.50     42.27 o 
  10  13   7      580.21      598.48     79.79 o 
  -8  14   7       16.61      -11.86     38.60 o 
  -7  14   7      289.73      365.20     72.69 o 
  -6  14   7       11.43      -28.10     35.69 o 
  -5  14   7      133.67      192.01     54.10 o 
  -4  14   7       36.26        6.56     35.86 o 
  -3  14   7       40.77       37.85     35.36 o 
  -2  14   7       61.35       38.11     25.81 o 
  -1  14   7      315.93      360.14     64.91 o 
   0  14   7       82.49       89.42     28.59 o 
   1  14   7       10.81      -16.97     34.22 o 
   2  14   7      261.30      155.16     33.54 o 
   3  14   7       39.45       53.69     33.26 o 
   4  14   7        0.21       25.92     23.07 o 
   5  14   7      182.76      155.41     46.11 o 
   6  14   7        1.90       -6.85     20.63 o 
   7  14   7      124.91       70.15     27.64 o 
   8  14   7       69.31      135.43     33.51 o 
   9  14   7        2.30       10.56     27.56 o 
  10  14   7        2.09       -4.03     28.02 o 
  -7  15   7      569.83      723.21     98.50 o 
  -6  15   7      347.05      421.71     77.32 o 
  -5  15   7       72.19      278.12     64.76 o 
  -4  15   7      150.84      157.35     54.09 o 
  -3  15   7      730.77      751.45     87.21 o 
  -2  15   7      650.56      696.78     62.68 o 
  -1  15   7     1653.70     1885.18    129.66 o 
   0  15   7     2010.66     2084.92    129.11 o 
   1  15   7      453.75      439.99     48.54 o 
   2  15   7      191.28      174.75     35.10 o 
   3  15   7      307.69      264.54     39.27 o 
   4  15   7       95.55       83.98     39.69 o 
   5  15   7      198.64      224.25     53.01 o 
   6  15   7     1559.55     1648.29    111.81 o 
   7  15   7      126.49      148.46     48.20 o 
   8  15   7      331.14      247.63     60.73 o 
   9  15   7      645.50      846.57     66.87 o 
  -5  16   7      105.71       29.84     45.30 o 
  -4  16   7     1657.65     1701.97    121.86 o 
  -3  16   7     1268.66     1322.88    122.90 o 
  -2  16   7      350.99      307.16     66.66 o 
  -1  16   7       24.48        5.55     25.75 o 
   0  16   7      249.50      228.98     39.85 o 
   1  16   7      162.47      169.41     66.36 o 
   2  16   7       71.95       62.92     28.97 o 
   3  16   7       61.84       50.38     28.32 o 
   4  16   7       35.06       59.83     44.65 o 
   5  16   7      516.07      626.59     83.87 o 
   6  16   7      183.07      162.12     54.68 o 
   7  16   7        4.43       -9.16     39.50 o 
  -4  17   7       71.52      138.71     57.26 o 
  -3  17   7      307.38      341.67     72.16 o 
  -2  17   7      666.48      689.39     91.48 o 
  -1  17   7      596.08      628.58     88.44 o 
   0  17   7     1273.28     1364.22     87.10 o 
   1  17   7      832.05      815.06    123.30 o 
   2  17   7      531.79      501.08     55.47 o 
   3  17   7      449.53      460.82     74.31 o 
   4  17   7      663.94      672.85     88.61 o 
   5  17   7      462.81      442.33     77.79 o 
   0  18   7       17.20       24.68     32.14 o 
   1  18   7      113.21      126.83     38.92 o 
   2  18   7       62.43      -10.77     42.05 o 
  -4 -17   8       80.53       86.54     49.17 o 
  -3 -17   8       24.94       60.19     45.79 o 
  -2 -17   8       21.10        4.70     39.74 o 
  -1 -17   8       70.07       28.11     41.42 o 
   0 -17   8       17.45        9.97     38.43 o 
   1 -17   8      114.37       78.99     43.65 o 
   2 -17   8      330.53      390.05     76.85 o 
   3 -17   8      120.08      136.83     50.99 o 
  -6 -16   8      499.64      554.59     84.21 o 
  -5 -16   8      384.90      349.66     71.60 o 
  -4 -16   8      106.09      195.03     57.11 o 
  -3 -16   8       20.66       39.67     39.59 o 
  -2 -16   8      208.57      168.34     51.49 o 
  -1 -16   8     1753.57     1768.24    121.15 o 
   1 -16   8     1348.44     1518.50    134.51 o 
   2 -16   8     1418.94     1480.13    137.70 o 
   3 -16   8       20.13      -15.03     35.41 o 
   4 -16   8        4.28       60.51     45.07 o 
   5 -16   8        0.62       17.53     41.03 o 
   6 -16   8       62.65       13.11     48.92 o 
  -7 -15   8      606.43      664.11     91.63 o 
  -6 -15   8      311.66      333.48     68.07 o 
  -5 -15   8      167.72      179.77     52.92 o 
  -4 -15   8        9.53        4.43     34.37 o 
  -3 -15   8      345.69      378.55     66.69 o 
  -2 -15   8      567.27      605.18     81.43 o 
  -1 -15   8        8.63       40.85     37.53 o 
   0 -15   8      943.20      843.27     94.30 o 
   1 -15   8      330.23      406.23     68.94 o 
   2 -15   8      197.58      198.78     55.92 o 
   3 -15   8       37.07       32.11     37.23 o 
   4 -15   8        0.21       19.97     38.93 o 
   5 -15   8       60.94       52.00     46.30 o 
   6 -15   8      923.26      900.35    103.95 o 
   7 -15   8      839.94      876.48    107.15 o 
  -8 -14   8      699.14      731.69     63.09 o 
  -7 -14   8      725.99      862.57     65.56 o 
  -6 -14   8      689.64      685.17     56.99 o 
  -5 -14   8      497.48      619.67     83.48 o 
  -4 -14   8      556.64      572.37     77.76 o 
  -3 -14   8      926.26      849.64     90.29 o 
  -2 -14   8     1359.00     1251.91     96.89 o 
  -1 -14   8     1255.60     1309.56     98.04 o 
   0 -14   8     2072.53     1995.72    120.76 o 
   1 -14   8      575.60      642.55     83.13 o 
   2 -14   8      703.10      752.53     92.75 o 
   3 -14   8      304.78      316.95     64.32 o 
   4 -14   8      142.27      230.50     57.57 o 
   5 -14   8      549.35      506.17     77.84 o 
   6 -14   8      205.42      269.60     65.61 o 
   7 -14   8       27.83       55.09     49.16 o 
   8 -14   8      162.53      262.31     69.11 o 
  -9 -13   8       42.37      -10.12     37.56 o 
  -8 -13   8      427.77      377.05     47.32 o 
  -7 -13   8       14.95        5.14     45.16 o 
  -6 -13   8      173.59      135.80     41.94 o 
  -5 -13   8        0.81      -16.04     19.29 o 
  -4 -13   8      312.08      292.34     37.46 o 
  -3 -13   8      138.63      150.73     44.31 o 
  -2 -13   8      463.25      511.43     71.66 o 
  -1 -13   8      227.53      227.39     49.16 o 
   0 -13   8      677.82      624.66     76.89 o 
   1 -13   8      541.36      614.78     78.68 o 
   2 -13   8      108.66      192.26     54.30 o 
   3 -13   8      601.73      555.35     77.81 o 
   4 -13   8       87.09       49.69     40.73 o 
   5 -13   8       33.93        7.15     39.74 o 
   6 -13   8        0.33        9.90     39.76 o 
   7 -13   8      153.43      106.97     51.51 o 
   8 -13   8      133.26      204.46     59.93 o 
   9 -13   8      114.00      211.45     64.42 o 
 -10 -12   8     1001.24      806.55     92.21 o 
  -9 -12   8     1579.92     1760.07    112.91 o 
  -8 -12   8     2522.21     2377.10     91.33 o 
  -7 -12   8      759.10      862.66     78.67 o 
  -6 -12   8        3.08      -16.55     18.95 o 
  -5 -12   8       24.80        7.50     19.14 o 
  -4 -12   8      365.66      332.55     37.26 o 
  -3 -12   8      280.02      295.26     39.93 o 
  -2 -12   8     1416.84     1548.08    111.14 o 
  -1 -12   8     1963.94     2021.42    111.90 o 
   0 -12   8      798.72      782.20     79.14 o 
   1 -12   8     1020.03      953.20     91.24 o 
   2 -12   8      812.95      929.78     93.93 o 
   3 -12   8     1603.46     1539.92    103.57 o 
   4 -12   8     1861.26     2062.56    118.16 o 
   5 -12   8      909.95      871.24     89.59 o 
   6 -12   8        9.38       20.59     39.37 o 
   7 -12   8        6.54       -6.45     36.16 o 
   8 -12   8        7.82       43.81     41.11 o 
   9 -12   8      649.34      695.53     90.34 o 
  10 -12   8      864.28      923.37    104.26 o 
 -11 -11   8      435.37      436.09     73.71 o 
 -10 -11   8      766.15      730.48     85.57 o 
  -9 -11   8       12.88        3.85     32.75 o 
  -8 -11   8        5.07      -13.62     27.73 o 
  -7 -11   8        5.89        5.11     20.83 o 
  -6 -11   8      158.02      180.13     31.03 o 
  -5 -11   8      253.02      228.94     62.74 o 
  -4 -11   8        2.39        5.32     17.65 o 
  -3 -11   8       21.11        4.56     16.72 o 
  -2 -11   8       41.64       51.41     24.89 o 
  -1 -11   8        1.67        6.05     12.78 o 
   0 -11   8      126.54      135.52     18.36 o 
   1 -11   8      166.42      203.85     48.34 o 
   2 -11   8       64.81       22.91     33.55 o 
   3 -11   8        1.15       63.24     35.09 o 
   4 -11   8      203.98      203.00     48.87 o 
   5 -11   8       17.09        2.99     31.04 o 
   6 -11   8      428.10      319.20     61.57 o 
   7 -11   8      110.87       22.66     36.71 o 
   8 -11   8      133.82      101.50     45.30 o 
   9 -11   8       28.68       42.07     43.78 o 
  10 -11   8      202.91      205.14     60.82 o 
  11 -11   8      307.84      311.59     68.18 o 
 -11 -10   8      137.83      135.66     52.24 o 
 -10 -10   8      145.50      102.90     43.95 o 
  -9 -10   8      211.63      206.21     49.00 o 
  -8 -10   8     1015.71      852.57     82.39 o 
  -7 -10   8     1259.34     1075.19     57.47 o 
  -6 -10   8       74.61       27.52     19.44 o 
  -5 -10   8       95.09       67.55     21.19 o 
  -4 -10   8      212.39      231.35     24.90 o 
  -3 -10   8     1149.12     1105.90     41.89 o 
  -2 -10   8     2800.20     2814.45     95.22 o 
  -1 -10   8     6404.73     6481.82    105.06 o 
   0 -10   8     3090.73     3140.14     64.45 o 
   1 -10   8     3557.35     3421.81     66.39 o 
   2 -10   8      594.68      691.50     38.56 o 
   3 -10   8      542.57      473.70     63.09 o 
   4 -10   8      167.93      324.94     54.71 o 
   5 -10   8      550.08      571.43     69.01 o 
   6 -10   8     3003.74     3117.49    138.10 o 
   7 -10   8      290.43      213.26     51.65 o 
   8 -10   8      190.02      202.71     52.20 o 
   9 -10   8      138.90      160.76     49.83 o 
  10 -10   8     1838.35     1715.60    113.40 o 
 -12  -9   8      347.28      343.07     66.43 o 
 -11  -9   8      322.84      273.20     59.81 o 
 -10  -9   8       84.55       36.21     34.84 o 
  -9  -9   8        1.31      -32.75     25.16 o 
  -8  -9   8      410.07      342.14     55.60 o 
  -7  -9   8      805.38      838.58    169.03 o 
  -6  -9   8      971.48      979.93     52.02 o 
  -5  -9   8        2.85        4.61     16.15 o 
  -4  -9   8     1244.33     1442.06     47.68 o 
  -3  -9   8       74.05       40.56     14.71 o 
  -2  -9   8      703.01      708.55     35.07 o 
  -1  -9   8      359.28      337.55     24.60 o 
   0  -9   8      287.17      262.66     21.60 o 
   1  -9   8      151.75      108.06     15.39 o 
   2  -9   8      144.80      176.20     17.55 o 
   3  -9   8       15.78        9.99     11.26 o 
   4  -9   8     6380.90     5809.83    187.69 o 
   5  -9   8     1759.04     1555.53     94.98 o 
   6  -9   8       24.73       58.68     33.57 o 
   7  -9   8       12.74       21.52     31.04 o 
   8  -9   8       37.15        3.33     32.08 o 
   9  -9   8        2.27       -4.24     33.60 o 
  10  -9   8      545.01      576.86     73.59 o 
  12  -9   8      414.33      508.52     78.65 o 
 -12  -8   8      599.80      451.51     76.60 o 
 -11  -8   8      617.04      604.02     78.74 o 
 -10  -8   8      601.08      618.33     76.62 o 
  -9  -8   8      723.15      753.34     79.46 o 
  -8  -8   8      715.27      782.76     79.94 o 
  -7  -8   8      613.73      513.60     60.31 o 
  -6  -8   8     2906.31     2865.97     86.22 o 
  -5  -8   8      624.14      630.37     37.19 o 
  -4  -8   8      230.14      278.82     25.29 o 
  -3  -8   8      392.35      491.39     30.97 o 
  -2  -8   8       95.40       57.26     14.06 o 
  -1  -8   8     1704.22     1823.90     59.77 o 
   0  -8   8     1215.86     1191.05     36.52 o 
   1  -8   8      763.49      718.26     28.90 o 
   2  -8   8      703.16      641.63     36.32 o 
   3  -8   8     1222.27     1138.53     34.26 o 
   4  -8   8     2066.08     2067.61     52.41 o 
   5  -8   8      364.23      366.56     30.98 o 
   6  -8   8      296.55      222.67     45.43 o 
   7  -8   8     2043.62     1893.31     99.95 o 
   8  -8   8     2338.65     2399.56    115.07 o 
   9  -8   8     1247.08     1314.89     89.11 o 
  10  -8   8      498.60      611.16     74.76 o 
  11  -8   8      945.06     1015.46    101.98 o 
  12  -8   8      691.14      758.82     93.01 o 
 -13  -7   8        0.49      -12.57     35.34 o 
 -12  -7   8       13.10       19.59     36.49 o 
 -11  -7   8       73.95       71.38     41.15 o 
 -10  -7   8       16.51       43.41     37.04 o 
  -9  -7   8       56.25       92.79     39.89 o 
  -8  -7   8       15.34       -7.44     25.08 o 
  -7  -7   8     1612.74     1531.01     89.30 o 
  -6  -7   8      342.09      275.33     32.86 o 
  -5  -7   8      113.38       90.82     17.74 o 
  -4  -7   8     4516.17     4593.20     85.76 o 
  -3  -7   8     5583.77     5279.20     91.36 o 
  -2  -7   8     1130.28     1155.20     52.39 o 
  -1  -7   8      768.78      891.53     32.07 o 
   0  -7   8     2054.79     2006.64     46.34 o 
   1  -7   8      438.04      553.57     56.03 o 
   2  -7   8      426.68      373.19     22.64 o 
   3  -7   8      188.31      225.08     17.93 o 
   4  -7   8        0.64        4.71     10.28 o 
   5  -7   8     1763.84     1713.35     54.53 o 
   6  -7   8       92.29      106.23     20.32 o 
   7  -7   8      482.80      428.74     42.45 o 
   8  -7   8      262.25      187.54     42.79 o 
   9  -7   8     1795.23     1990.90    103.00 o 
  10  -7   8       55.54       96.19     39.65 o 
  11  -7   8      203.84      151.39     46.98 o 
  12  -7   8      202.72      138.93     51.88 o 
  13  -7   8       92.34       50.44     44.85 o 
 -13  -6   8       40.02       30.85     40.73 o 
 -12  -6   8       26.13       15.60     32.69 o 
 -11  -6   8      882.00      894.50     95.00 o 
 -10  -6   8     2773.76     2623.75    131.15 o 
  -9  -6   8     1411.32     1402.90     91.73 o 
  -8  -6   8     2679.45     2405.74    114.09 o 
  -7  -6   8       30.77      -17.61     22.37 o 
  -6  -6   8      155.81      112.96     32.37 o 
  -5  -6   8      227.41      179.21     20.62 o 
  -4  -6   8      467.32      516.51     30.84 o 
  -3  -6   8      691.45      831.69     32.67 o 
  -2  -6   8     3759.91     3567.53     67.39 o 
  -1  -6   8      125.60      178.06     16.82 o 
   0  -6   8     3049.11     2837.11     55.63 o 
   1  -6   8     6469.83     7000.44    101.28 o 
   2  -6   8     7457.21     6513.54     96.34 o 
   3  -6   8     5775.14     5471.43     88.89 o 
   4  -6   8     3672.10     3329.34     61.47 o 
   5  -6   8     1376.97     1421.22     48.64 o 
   6  -6   8      162.40      156.52     22.45 o 
   7  -6   8     1224.31     1122.07     47.68 o 
   8  -6   8     1187.17     1237.49     73.98 o 
   9  -6   8      409.23      364.80     34.87 o 
  10  -6   8      240.74      286.35     36.87 o 
  11  -6   8      261.14      348.81     63.39 o 
  12  -6   8      207.36      263.66     59.16 o 
  13  -6   8      137.30      128.59     52.61 o 
 -13  -5   8       90.81      111.26     46.63 o 
 -12  -5   8      427.79      410.66     67.18 o 
 -11  -5   8      522.27      401.24     66.36 o 
 -10  -5   8      201.19      179.65     46.66 o 
  -9  -5   8      119.59       33.94     32.35 o 
  -8  -5   8       67.07       64.33     32.04 o 
  -7  -5   8       43.93       21.26     19.73 o 
  -6  -5   8      487.64      499.07     38.93 o 
  -5  -5   8        3.83       18.29     14.19 o 
  -4  -5   8       13.55      -10.42      8.87 o 
  -3  -5   8        1.11        3.70      9.06 o 
  -2  -5   8       84.51       89.14     13.50 o 
  -1  -5   8        3.46        8.11      8.27 o 
   0  -5   8      106.95       82.41     12.46 o 
   1  -5   8      704.81      829.34     27.59 o 
   2  -5   8       11.21       12.38      8.49 o 
   3  -5   8      540.57      569.03     24.71 o 
   4  -5   8        0.79       19.20     17.44 o 
   5  -5   8       15.80        9.69     13.14 o 
   6  -5   8      622.17      597.37     36.93 o 
   7  -5   8     1120.30     1123.83     82.88 o 
   8  -5   8      209.27      219.30     23.25 o 
   9  -5   8       72.57       79.88     21.09 o 
  10  -5   8      273.71      251.46     34.08 o 
  11  -5   8      913.94      852.86     57.68 o 
  12  -5   8      875.22      987.29     98.59 o 
  13  -5   8      272.99      272.59     62.03 o 
  14  -5   8      652.50      628.16     87.26 o 
 -13  -4   8      276.44      153.86     53.50 o 
 -12  -4   8       58.94       42.92     35.75 o 
 -11  -4   8      947.79      832.49     86.73 o 
 -10  -4   8     1738.09     1350.29     91.15 o 
  -9  -4   8     1781.48     1655.59     96.95 o 
  -8  -4   8      513.31      465.58     59.27 o 
  -7  -4   8      556.23      599.50     45.95 o 
  -6  -4   8       32.07       12.31     15.05 o 
  -5  -4   8        1.90        7.39     12.88 o 
  -4  -4   8     2236.39     1997.46     96.35 o 
  -3  -4   8     5118.94     5312.43     67.82 o 
  -2  -4   8     5357.09     5065.27     66.19 o 
  -1  -4   8     2773.71     2845.99     54.70 o 
   0  -4   8     3868.97     3432.52     60.24 o 
   1  -4   8     2347.45     2444.00     59.22 o 
   2  -4   8        4.82       70.01     11.07 o 
   3  -4   8     3620.95     3265.39     58.29 o 
   4  -4   8     6771.97     6947.99     99.40 o 
   5  -4   8      651.36      557.69     31.66 o 
   6  -4   8      540.44      691.75     42.43 o 
   7  -4   8      598.06      654.97     32.17 o 
   8  -4   8        2.56       11.96     14.88 o 
   9  -4   8     1021.56     1045.16     56.16 o 
  10  -4   8     6137.66     6340.59    141.73 o 
  11  -4   8     1942.03     1930.94    134.18 o 
  12  -4   8      240.58      288.27     49.98 o 
  13  -4   8        7.97       -1.05     34.31 o 
  14  -4   8      396.70      614.67     88.52 o 
 -13  -3   8      528.04      364.12     67.44 o 
 -12  -3   8     1258.66     1196.57    106.64 o 
 -11  -3   8      319.73      234.62     53.19 o 
 -10  -3   8      153.80      174.08     44.26 o 
  -9  -3   8      595.89      516.65     63.09 o 
  -7  -3   8       55.64       81.10     21.45 o 
  -6  -3   8      570.00      468.36     36.75 o 
  -5  -3   8      360.66      477.78     34.84 o 
  -4  -3   8      374.05      336.75     34.37 o 
  -3  -3   8      153.80      191.18     20.79 o 
  -2  -3   8      355.61      595.79     18.37 o 
  -1  -3   8        1.82        8.52      5.84 o 
   0  -3   8      550.78      558.09     18.39 o 
   1  -3   8      581.98      505.20     28.35 o 
   2  -3   8      491.79      649.85     24.38 o 
   3  -3   8       74.89       34.45      8.13 o 
   4  -3   8     5506.46     5643.91     74.18 o 
   5  -3   8      732.24      826.89     29.52 o 
   6  -3   8      307.90      299.08     27.46 o 
   7  -3   8      605.01      557.91     30.34 o 
   8  -3   8      980.32      935.76     36.51 o 
   9  -3   8     3942.22     4021.84    107.95 o 
  10  -3   8     2560.26     2583.63     84.02 o 
  11  -3   8      311.46      312.72     38.94 o 
  12  -3   8       11.56       -9.02     21.16 o 
  13  -3   8        1.56       20.36     24.72 o 
  14  -3   8       66.52       24.24     40.93 o 
 -13  -2   8       39.48       -4.44     34.43 o 
 -12  -2   8       91.18       52.93     37.27 o 
 -11  -2   8      335.61      427.60     64.00 o 
 -10  -2   8      695.08      683.50     73.71 o 
  -9  -2   8     1054.57     1126.11     79.68 o 
  -8  -2   8      382.37      257.56     32.14 o 
  -7  -2   8     1511.72     1624.66     77.24 o 
  -6  -2   8     1872.40     1802.86     60.92 o 
  -5  -2   8     3153.85     3199.84     79.77 o 
  -4  -2   8     1860.95     1742.15    102.79 o 
  -3  -2   8     1545.30     1622.16     50.01 o 
  -2  -2   8     4901.72     5275.68    103.34 o 
  -1  -2   8     2743.62     2347.19     37.94 o 
   0  -2   8      349.90      239.37     13.33 o 
   1  -2   8     3616.50     3516.00     49.85 o 
   2  -2   8     8771.70     8939.84    100.61 o 
   3  -2   8      731.48      539.53     18.64 o 
   4  -2   8       17.68        5.83      7.09 o 
   5  -2   8     4562.56     4557.32     73.88 o 
   6  -2   8     2598.78     2528.29     52.29 o 
   7  -2   8      459.29      437.35     25.92 o 
   8  -2   8     4417.19     4372.07     79.85 o 
   9  -2   8     1567.19     1609.00     91.91 o 
  10  -2   8     1048.04     1089.59     55.85 o 
  11  -2   8     2964.06     3065.28    101.16 o 
  12  -2   8      456.47      470.56     47.76 o 
  13  -2   8      493.09      526.54     51.72 o 
  14  -2   8       30.23       71.46     30.16 o 
 -14  -1   8        6.93       38.28     42.76 o 
 -13  -1   8       21.38       30.06     37.40 o 
 -12  -1   8       73.32      101.61     43.27 o 
 -11  -1   8      392.01      390.57     62.03 o 
 -10  -1   8      233.31      237.07     47.46 o 
  -9  -1   8       86.55      108.40     34.69 o 
  -8  -1   8      141.61      157.78     26.60 o 
  -7  -1   8      339.80      303.12     30.89 o 
  -6  -1   8      145.21      137.55     21.49 o 
  -5  -1   8      848.36      932.22     41.79 o 
  -4  -1   8     4333.46     3926.04     86.72 o 
  -3  -1   8     1565.12     1468.58     31.98 o 
  -2  -1   8      163.95      373.27     19.12 o 
  -1  -1   8       60.88       51.04      8.62 o 
   0  -1   8       15.03       45.75      8.42 o 
   1  -1   8      620.76      828.01     21.07 o 
   2  -1   8      577.43      768.51     28.13 o 
   3  -1   8     3007.45     3050.84     45.20 o 
   4  -1   8     3653.89     3431.46     57.20 o 
   5  -1   8      939.72     1125.97     30.66 o 
   6  -1   8       24.11       59.61     11.37 o 
   7  -1   8     1108.10     1074.44     56.42 o 
   8  -1   8      205.36      158.06     25.63 o 
   9  -1   8       94.90       88.18     23.42 o 
  10  -1   8      116.14      129.06     26.39 o 
  11  -1   8     1234.72     1290.36     63.18 o 
  12  -1   8      262.23      268.76     37.42 o 
  13  -1   8       20.05       -6.64     23.68 o 
  14  -1   8        1.20      -12.70     24.66 o 
 -13   0   8      177.04      173.37     50.09 o 
 -12   0   8     1772.41     1779.98    108.25 o 
 -11   0   8     2784.35     2852.43    132.29 o 
 -10   0   8     2874.65     2946.11    128.51 o 
  -9   0   8     1359.78     1395.69     85.06 o 
  -8   0   8      110.08       96.50     21.64 o 
  -7   0   8      705.26      722.38     68.51 o 
  -6   0   8     1776.52     1643.78     56.34 o 
  -5   0   8     3929.84     4118.70     91.42 o 
  -4   0   8     5946.75     5796.99    110.94 o 
  -3   0   8      354.23      387.11     17.24 o 
  -2   0   8     2955.99     3566.59     56.40 o 
  -1   0   8     2970.72     2761.45     47.90 o 
   0   0   8    10078.75    10198.11    128.04 o 
   1   0   8     5299.65     5133.75     77.84 o 
   2   0   8    13901.87    13927.33    169.46 o 
   3   0   8     4938.80     4769.36     60.83 o 
   4   0   8     3452.50     3227.14     53.17 o 
   5   0   8     3368.31     3350.96    157.18 o 
   6   0   8     1829.57     1834.55     39.29 o 
   7   0   8     3401.84     3461.79     67.55 o 
   8   0   8     3452.21     3334.37     89.36 o 
   9   0   8     2279.30     2127.10     73.05 o 
  10   0   8        8.31       17.10     21.95 o 
  11   0   8      839.71      772.33    102.55 o 
  12   0   8      304.42      267.42     37.78 o 
  13   0   8      630.03      784.20     61.36 o 
  14   0   8     1349.19     1330.21     76.92 o 
 -13   1   8      202.43      129.98     48.01 o 
 -12   1   8       39.73       55.29     37.06 o 
 -11   1   8      451.89      392.76     59.68 o 
 -10   1   8      757.55      903.42     81.76 o 
  -9   1   8      236.89      267.54     45.42 o 
  -8   1   8      223.51      241.93     30.13 o 
  -7   1   8     1442.18     1441.70     54.78 o 
  -6   1   8      217.80      229.84     40.67 o 
  -5   1   8      155.69      190.45     27.67 o 
  -4   1   8     1461.34     1618.55     36.04 o 
  -3   1   8      194.60      185.71     13.81 o 
  -2   1   8      100.00      177.62     13.30 o 
  -1   1   8      929.07     1197.93     29.62 o 
   0   1   8     3518.25     3461.88     58.20 o 
   1   1   8        2.47       11.33      7.60 o 
   2   1   8     1198.42     1563.04     36.79 o 
   3   1   8        0.10       12.93      8.06 o 
   4   1   8     2056.18     2359.99     61.55 o 
   5   1   8      242.33      298.60     27.11 o 
   6   1   8      488.76      616.12     36.62 o 
   7   1   8      420.40      442.44     35.78 o 
   8   1   8      657.00      860.17    123.54 o 
   9   1   8      174.92      218.34     36.31 o 
  10   1   8      160.08      165.61     28.55 o 
  11   1   8      172.32      176.72     44.21 o 
  12   1   8     1269.37     1263.53     90.98 o 
  13   1   8      645.75      773.67     86.19 o 
  14   1   8      216.63      238.68     53.80 o 
 -13   2   8      291.48      499.12     71.04 o 
 -12   2   8      830.51      981.26     91.72 o 
 -11   2   8      607.05      770.10     78.78 o 
 -10   2   8      300.70      282.83     48.56 o 
  -9   2   8      922.99      956.22     70.34 o 
  -8   2   8      480.83      438.47     37.42 o 
  -7   2   8       78.89       70.06     42.22 o 
  -6   2   8        4.03       25.52     13.88 o 
  -5   2   8     2284.58     2422.45     64.76 o 
  -4   2   8     1551.52     1256.10     32.43 o 
  -3   2   8     3696.04     4286.68     67.28 o 
  -2   2   8     3562.18     2902.07     50.91 o 
  -1   2   8      455.01      399.38     20.23 o 
   0   2   8    13015.94    12129.89    149.30 o 
   1   2   8     6503.06     6560.30     92.14 o 
   2   2   8    18261.91    18131.80    214.20 o 
   3   2   8     8968.51     9264.25    125.05 o 
   4   2   8      573.83      586.22     43.74 o 
   5   2   8     4262.52     4931.46    140.56 o 
   6   2   8     1867.88     2055.14     62.86 o 
   7   2   8      443.84      371.22     42.82 o 
   8   2   8     2037.60     1821.19    126.38 o 
   9   2   8     3110.07     3321.98    130.19 o 
  10   2   8     1049.13     1014.96     75.53 o 
  11   2   8      149.51      143.28     39.69 o 
  12   2   8     1606.41     1660.81    101.16 o 
  13   2   8      869.75     1206.89     92.24 o 
  14   2   8     1501.97     1638.87    109.50 o 
 -13   3   8      335.37      238.25     53.81 o 
 -12   3   8      286.97      315.58     55.79 o 
 -11   3   8      235.66      236.36     47.62 o 
 -10   3   8       35.60       35.72     28.95 o 
  -9   3   8      136.44      138.22     34.97 o 
  -8   3   8       88.46       94.86     22.05 o 
  -7   3   8       63.34       58.50     21.41 o 
  -6   3   8     2199.20     2054.92     61.50 o 
  -5   3   8     3805.92     4221.22     90.31 o 
  -4   3   8     1287.06     1272.29     33.74 o 
  -3   3   8     1182.19     1296.00     37.54 o 
  -2   3   8     1899.84     1956.33     44.69 o 
  -1   3   8     4825.91     5155.98     76.55 o 
   0   3   8      254.99      178.80     20.79 o 
   1   3   8       15.28        6.14     10.73 o 
   2   3   8      614.82      714.48     21.16 o 
   3   3   8    10105.86    10430.13    169.58 o 
   4   3   8     4177.65     4594.04     95.64 o 
   5   3   8      204.81      229.23     24.40 o 
   6   3   8       63.70       92.36     18.13 o 
   7   3   8       94.71       99.30     20.50 o 
   8   3   8     1687.62     1721.64     63.67 o 
   9   3   8      666.84      722.90     69.06 o 
  10   3   8       95.56      147.65     38.03 o 
  11   3   8      197.11       84.50     36.26 o 
  12   3   8      199.28      174.99     46.40 o 
  13   3   8      840.78      766.29     83.46 o 
  14   3   8      285.34      370.76     66.51 o 
 -12   4   8      508.40      656.05     75.72 o 
 -11   4   8      619.12      737.52     74.55 o 
 -10   4   8     1418.40     1423.19     86.97 o 
  -9   4   8     1462.42     1511.55     83.96 o 
  -8   4   8       11.55        1.83     15.28 o 
  -7   4   8     3146.52     3176.11     80.86 o 
  -6   4   8     3105.50     3270.02     79.43 o 
  -5   4   8     1257.31     1371.48     46.73 o 
  -4   4   8     1739.39     1441.20     36.80 o 
  -3   4   8     1152.70     1144.05     35.44 o 
  -2   4   8     2915.22     2528.70     49.53 o 
  -1   4   8      238.50      258.61     23.51 o 
   0   4   8      667.55      468.81     18.78 o 
   1   4   8     3320.25     3492.65     50.57 o 
   2   4   8     2814.95     2580.79     41.25 o 
   3   4   8     8843.61     9452.87    121.33 o 
   4   4   8     1966.76     2001.35     58.51 o 
   5   4   8      548.64      575.55     37.65 o 
   6   4   8     1311.02     1541.48     55.34 o 
   7   4   8      920.41      979.64     47.61 o 
   8   4   8     3734.20     3850.75    138.12 o 
   9   4   8      620.71      699.21     66.53 o 
  10   4   8     1669.18     1809.91     98.07 o 
  11   4   8     1633.95     1357.86     89.14 o 
  12   4   8     1899.78     1753.33    103.43 o 
  13   4   8      392.26      454.53     65.20 o 
  14   4   8       37.54        0.51     38.55 o 
 -13   5   8      354.77      363.63     74.67 o 
 -12   5   8      222.55      127.75     51.43 o 
 -10   5   8        1.15       11.37     25.20 o 
  -9   5   8      328.87      385.79     50.79 o 
  -8   5   8      698.89      785.66     65.62 o 
  -7   5   8       12.30       -2.17     14.99 o 
  -6   5   8        0.60       62.29     16.54 o 
  -5   5   8      527.00      498.21     52.90 o 
  -4   5   8      540.70      640.45     31.25 o 
  -3   5   8       73.27       68.77     13.70 o 
  -2   5   8      531.76      522.80     24.33 o 
  -1   5   8      952.24      914.97     24.82 o 
   0   5   8     1424.68     1474.22     31.01 o 
   1   5   8     1482.74     1315.35     29.26 o 
   2   5   8     2840.41     2779.98     56.10 o 
   3   5   8      430.30      348.17     19.04 o 
   4   5   8     1651.57     1633.30     34.61 o 
   5   5   8      290.49      312.52     36.99 o 
   6   5   8       54.25       72.74     19.11 o 
   7   5   8        8.61       29.40     17.68 o 
   8   5   8      376.79      501.33     59.05 o 
   9   5   8        0.32      -22.74     21.27 o 
  10   5   8       46.08       70.76     33.21 o 
  11   5   8        3.57       18.09     31.00 o 
  12   5   8      156.08      112.18     41.82 o 
  13   5   8      275.75      251.41     55.01 o 
  14   5   8     1205.05     1333.28    101.78 o 
 -12   6   8      931.35     1203.70    119.59 o 
 -11   6   8      672.60      737.60     90.55 o 
 -10   6   8      506.81      591.06     78.15 o 
  -9   6   8      296.25      406.28     64.13 o 
  -8   6   8     1235.77     1310.40     62.94 o 
  -7   6   8     2425.02     2635.14     79.28 o 
  -6   6   8     5443.00     5516.83    115.90 o 
  -5   6   8       76.55       66.63     13.25 o 
  -4   6   8       11.99       19.14      8.30 o 
  -3   6   8       43.27       96.94     11.76 o 
  -2   6   8     1013.62     1041.66     38.86 o 
  -1   6   8     8591.41     8382.53    128.61 o 
   0   6   8     7087.78     7001.53    100.48 o 
   1   6   8    17043.19    17854.34    185.82 o 
   2   6   8     3773.76     4046.43     68.23 o 
   3   6   8     2867.95     3049.28     76.06 o 
   4   6   8     1558.88     1591.17     47.07 o 
   5   6   8     3666.57     3668.01     63.11 o 
   6   6   8     4292.52     4395.74    104.87 o 
   7   6   8     2028.90     2334.46     75.43 o 
   8   6   8      569.76      675.84     67.07 o 
   9   6   8       54.26       94.30     33.56 o 
  10   6   8      112.06       77.78     34.70 o 
  11   6   8     1123.88     1148.94     97.04 o 
  12   6   8     1497.91     1544.42     99.96 o 
  13   6   8     1492.32     1819.00    113.11 o 
  14   6   8      472.35      451.24     74.23 o 
 -12   7   8      201.66      258.14     66.29 o 
 -11   7   8       70.17       61.30     41.38 o 
 -10   7   8      223.42      244.63     57.00 o 
  -9   7   8      367.86      304.02     57.89 o 
  -8   7   8        1.40        0.58     28.78 o 
  -7   7   8      164.35      148.90     19.45 o 
  -6   7   8      109.98       90.30     19.13 o 
  -5   7   8      774.87      735.97     47.24 o 
  -4   7   8      151.42      121.77     13.02 o 
  -3   7   8      690.28      692.28     43.94 o 
  -2   7   8      146.17      165.35     16.13 o 
  -1   7   8       11.16        3.33      7.83 o 
   0   7   8      169.47      131.34     13.02 o 
   1   7   8      386.10      371.97     32.46 o 
   2   7   8      701.13      578.56     27.24 o 
   3   7   8      327.40      323.19     21.65 o 
   4   7   8      363.01      370.08     23.19 o 
   5   7   8      131.93      180.86     16.69 o 
   6   7   8     1593.10     1493.66    109.06 o 
   7   7   8      345.32      339.77     35.32 o 
   8   7   8       90.58       68.06     31.28 o 
   9   7   8       62.04       12.51     26.14 o 
  10   7   8      294.84      340.37     55.51 o 
  11   7   8      345.98      463.34     63.85 o 
  12   7   8      211.88      276.06     56.38 o 
  13   7   8      250.10      322.38     62.09 o 
 -12   8   8      940.76     1252.55    124.20 o 
 -11   8   8      965.45     1064.99    109.26 o 
 -10   8   8      929.56     1165.14    109.50 o 
  -9   8   8      592.92      485.51     71.58 o 
  -8   8   8     1362.98     1458.10     99.40 o 
  -7   8   8       98.20       64.04     36.56 o 
  -6   8   8     1851.93     1873.80    104.41 o 
  -5   8   8     5890.04     5880.65     93.85 o 
  -4   8   8     2421.41     2573.40     47.81 o 
  -3   8   8      729.86      634.39     24.49 o 
  -2   8   8     1374.25     1411.54     39.36 o 
  -1   8   8     6408.95     6188.24     82.20 o 
   0   8   8     9642.83     9621.07    133.93 o 
   1   8   8     8256.21     7183.37    550.38 o 
   2   8   8      979.63      964.32     33.89 o 
   3   8   8      816.56      816.65     31.58 o 
   4   8   8      368.11      428.30     38.26 o 
   5   8   8      839.44      898.50     32.89 o 
   6   8   8     1099.00     1123.84     52.11 o 
   7   8   8      372.51      394.44     37.98 o 
   8   8   8        4.17       21.01     28.00 o 
   9   8   8      741.98      561.11     65.31 o 
  10   8   8     1125.04      982.09     89.09 o 
  11   8   8      480.81      466.52     67.23 o 
  12   8   8     2676.56     2717.56    136.39 o 
  13   8   8     1671.85     1964.71    120.67 o 
 -11   9   8      141.16       14.65     38.69 o 
 -10   9   8      397.62      385.66     73.40 o 
  -9   9   8       32.06       19.59     35.54 o 
  -8   9   8        2.38      -40.09     26.73 o 
  -7   9   8       49.48       73.27     37.59 o 
  -6   9   8      618.77      750.91     81.21 o 
  -5   9   8       54.02       99.42     35.12 o 
  -4   9   8      254.03      238.47     57.14 o 
  -3   9   8     2894.53     2882.63     50.57 o 
  -2   9   8      261.11      249.08     28.99 o 
  -1   9   8     1245.54     1334.82     49.86 o 
   0   9   8       25.68       29.64     12.78 o 
   1   9   8        3.50        9.92     11.69 o 
   2   9   8      479.02      479.08     73.00 o 
   3   9   8      603.19      648.05     33.49 o 
   4   9   8       46.54       32.97     14.97 o 
   5   9   8     1503.34     1336.74     55.99 o 
   6   9   8      184.48      160.48     45.03 o 
   7   9   8     1008.86     1165.08     57.28 o 
   8   9   8      988.09     1134.27     80.66 o 
   9   9   8        0.38       26.72     29.49 o 
  10   9   8        1.89      -34.01     26.69 o 
  11   9   8       13.00      -22.19     32.79 o 
  12   9   8      311.99      291.29     62.33 o 
  13   9   8      184.96       87.44     49.87 o 
 -11  10   8      362.50      333.23     73.64 o 
 -10  10   8      296.71      339.65     68.62 o 
  -9  10   8      361.35      427.08     73.22 o 
  -8  10   8     1260.88     1398.16    102.38 o 
  -7  10   8     2438.50     2583.94    133.40 o 
  -6  10   8     1478.49     1545.39     99.95 o 
  -5  10   8     1981.19     1842.68    104.54 o 
  -4  10   8      554.31      494.07     42.77 o 
  -3  10   8       65.55       54.25     20.79 o 
  -2  10   8     1995.30     1991.20     69.95 o 
  -1  10   8      656.51      580.45     31.42 o 
   0  10   8     1330.03     1288.61     60.22 o 
   1  10   8     3372.16     3428.39     70.16 o 
   2  10   8     2527.35     2690.75     61.77 o 
   3  10   8      695.32      819.28    129.36 o 
   4  10   8      268.02      246.13     68.40 o 
   5  10   8     1128.01     1130.83     53.76 o 
   6  10   8     1123.79     1129.78     55.56 o 
   7  10   8     1395.15     1400.90     62.81 o 
   8  10   8     2256.44     2240.72     81.87 o 
   9  10   8     1366.53     1404.03     94.95 o 
  10  10   8     1587.54     1722.61    107.99 o 
  11  10   8      421.06      407.30     67.66 o 
  12  10   8      422.64      409.41     71.06 o 
 -10  11   8       50.52        1.39     41.76 o 
  -9  11   8      452.59      326.42     67.64 o 
  -8  11   8       57.19      100.56     44.59 o 
  -7  11   8      257.93      186.25     52.22 o 
  -6  11   8       13.21       39.71     34.36 o 
  -5  11   8       77.25      100.31     39.67 o 
  -4  11   8      148.29      179.99     45.63 o 
  -3  11   8      608.60      541.96     58.65 o 
  -2  11   8     1718.10     1508.57     63.21 o 
  -1  11   8      716.86      720.06     49.61 o 
   0  11   8      227.71      308.54     34.13 o 
   1  11   8      741.25      625.47     34.66 o 
   2  11   8     1096.17     1007.01     40.01 o 
   3  11   8      976.99      957.31     42.69 o 
   4  11   8       11.55       20.21     14.07 o 
   5  11   8       46.02       76.96     23.05 o 
   6  11   8       61.62       69.14     23.40 o 
   7  11   8        2.31       -6.32     19.39 o 
   8  11   8       21.70      -14.30     40.73 o 
   9  11   8      407.57      290.14     51.09 o 
  10  11   8      320.84      304.09     60.23 o 
  11  11   8       24.13       28.42     40.37 o 
  12  11   8       14.16       20.86     42.18 o 
  -9  12   8      997.07      967.38    106.80 o 
  -8  12   8     2067.74     2238.30    137.12 o 
  -7  12   8     1169.83     1003.01    101.90 o 
  -6  12   8       54.25       37.90     37.97 o 
  -5  12   8       31.69       44.71     35.56 o 
  -4  12   8      106.69      102.44     40.19 o 
  -3  12   8       11.60        8.61     20.01 o 
  -2  12   8     1850.16     1788.74    124.82 o 
  -1  12   8     5000.46     4516.10    116.40 o 
   0  12   8     1921.54     1923.25     72.28 o 
   1  12   8      935.95      874.49     55.12 o 
   2  12   8     1158.02     1079.82     42.40 o 
   3  12   8     1948.56     1785.20     53.91 o 
   4  12   8     1644.24     1828.04     70.10 o 
   5  12   8     4660.00     4758.09    119.27 o 
   6  12   8     1500.25     1476.36     66.08 o 
   7  12   8      240.44      256.62     37.37 o 
   8  12   8       69.35       77.85     27.43 o 
   9  12   8      103.82      115.42     32.14 o 
  10  12   8      743.44      806.92     89.22 o 
  11  12   8     1178.76     1230.74     80.93 o 
  -9  13   8      445.76      369.24     74.70 o 
  -8  13   8      257.72      199.64     60.48 o 
  -7  13   8       88.36      106.94     48.68 o 
  -6  13   8       24.16       43.03     40.29 o 
  -5  13   8       45.99        9.37     32.12 o 
  -4  13   8      239.78      169.36     48.09 o 
  -3  13   8       10.29      -11.06     19.84 o 
  -2  13   8      112.97       49.12     23.50 o 
  -1  13   8       34.29       33.74     22.42 o 
   0  13   8     1240.52     1154.68    130.48 o 
   1  13   8       63.53       41.27     23.07 o 
   2  13   8        5.19       37.18     23.02 o 
   3  13   8      103.11       95.12     35.12 o 
   4  13   8      156.86      171.25     61.94 o 
   5  13   8      120.11      118.34     27.09 o 
   6  13   8       30.20        8.89     22.30 o 
   7  13   8        2.99        5.43     21.00 o 
   8  13   8       46.32       23.42     27.87 o 
   9  13   8       16.38      -20.56     38.42 o 
  10  13   8        0.52       30.14     28.43 o 
  -8  14   8      865.48      938.60    112.70 o 
  -7  14   8      610.63      642.27     90.32 o 
  -6  14   8       27.08       10.49     40.14 o 
  -5  14   8        7.32      -43.28     28.85 o 
  -4  14   8       58.67       58.73     40.38 o 
  -3  14   8     1337.65     1358.96    100.02 o 
  -2  14   8     2295.16     2371.15    191.73 o 
  -1  14   8     3046.57     3204.34    103.17 o 
   0  14   8     2606.01     2351.98    124.02 o 
   1  14   8     1156.25     1094.71     65.27 o 
   2  14   8      252.28      305.75     68.97 o 
   3  14   8     1044.02     1042.53     66.48 o 
   4  14   8     1040.78     1308.09     95.89 o 
   5  14   8      804.81      771.46     85.33 o 
   6  14   8      407.87      507.20     48.34 o 
   7  14   8       68.74       24.95     52.78 o 
   8  14   8       33.86       38.37     26.33 o 
   9  14   8      209.55      122.48     49.80 o 
  -6  15   8      175.22      189.74     60.21 o 
  -5  15   8        7.86       -6.69     37.31 o 
  -4  15   8      222.85      271.68     60.20 o 
  -3  15   8      356.39      307.05     63.48 o 
  -2  15   8      939.13      856.07     66.22 o 
  -1  15   8      137.87      136.11     33.66 o 
   0  15   8        5.50        6.62     23.80 o 
   1  15   8      615.84      641.97     55.97 o 
   2  15   8      250.25      349.07     45.08 o 
   3  15   8       41.35        0.47     34.41 o 
   4  15   8      114.99       70.74     39.87 o 
   5  15   8      151.21      206.42     53.82 o 
   6  15   8       19.43      -21.30     34.01 o 
   7  15   8       31.51       47.37     41.60 o 
   8  15   8       61.75      105.60     50.74 o 
  -5  16   8      463.40      579.66     87.28 o 
  -4  16   8      463.34      422.74     75.40 o 
  -3  16   8      955.86     1098.66    113.87 o 
  -2  16   8      600.05      780.79     94.82 o 
  -1  16   8      594.28      562.32     68.96 o 
   0  16   8      393.76      356.27     46.64 o 
   1  16   8        7.61       -2.36     25.12 o 
   2  16   8      683.50      761.82     63.71 o 
   3  16   8      279.68      251.56     60.14 o 
   4  16   8      189.36      171.86     52.12 o 
   5  16   8      275.31      244.48     60.60 o 
   6  16   8      309.64      268.75     61.76 o 
   7  16   8      209.13      105.09     48.85 o 
  -3  17   8      519.87      466.99     81.79 o 
  -2  17   8       53.52       18.88     45.10 o 
  -1  17   8       43.66       54.99     33.13 o 
   0  17   8       75.04      133.83     37.47 o 
   1  17   8        0.06      -13.81     26.45 o 
   2  17   8      231.62      146.49     54.64 o 
   3  17   8       17.86      -54.51     36.34 o 
   4  17   8      146.49      246.40     64.27 o 
   5  17   8      385.49      347.50     70.99 o 
  -3 -17   9        3.67       19.39     38.00 o 
  -2 -17   9      173.77       80.56     46.02 o 
  -1 -17   9     1337.25     1197.55    120.89 o 
   0 -17   9     1248.39     1185.09    116.95 o 
   1 -17   9     1583.20     1812.98    128.62 o 
   2 -17   9      396.69      372.72     74.12 o 
  -5 -16   9      348.04      355.64     70.85 o 
  -4 -16   9        1.75        0.53     35.78 o 
  -3 -16   9        2.85       -7.83     34.66 o 
  -2 -16   9        9.41       35.15     38.98 o 
  -1 -16   9       30.13       39.01     40.09 o 
   0 -16   9      135.72       88.66     43.89 o 
   1 -16   9       13.57       -3.87     32.55 o 
   2 -16   9       37.12       71.65     42.32 o 
   3 -16   9       20.27       20.70     41.18 o 
   4 -16   9       32.83       43.08     44.07 o 
   5 -16   9       69.11      136.94     58.88 o 
  -7 -15   9      666.02      897.74    107.14 o 
  -6 -15   9      667.28      551.61     85.96 o 
  -5 -15   9      782.94      852.62     99.28 o 
  -4 -15   9      584.59      579.89     82.90 o 
  -3 -15   9      335.90      447.42     73.74 o 
  -2 -15   9      735.81      602.51     81.51 o 
  -1 -15   9     1862.58     1971.30    126.06 o 
   0 -15   9      961.19      952.11     98.30 o 
   1 -15   9      489.98      465.94     75.24 o 
   2 -15   9      791.60      927.04    101.44 o 
   3 -15   9      152.96      157.97     55.97 o 
   4 -15   9       20.36       22.89     39.88 o 
   5 -15   9        0.88        2.27     40.48 o 
   6 -15   9       46.93       63.66     53.20 o 
   7 -15   9        3.48      -45.80     41.74 o 
  -8 -14   9        0.88      -10.36     37.26 o 
  -7 -14   9      315.54      315.82     44.18 o 
  -6 -14   9      479.12      556.15     54.31 o 
  -5 -14   9       59.68       96.22     46.06 o 
  -4 -14   9        0.27       13.05     33.07 o 
  -3 -14   9      269.04      318.31     60.29 o 
  -2 -14   9      612.71      509.64     71.95 o 
  -1 -14   9      211.08      295.69     58.50 o 
   0 -14   9       17.47       35.72     34.96 o 
   1 -14   9       33.73       74.73     41.17 o 
   2 -14   9      367.20      376.06     68.02 o 
   3 -14   9      691.48      614.59     84.10 o 
   4 -14   9        6.41       30.39     37.12 o 
   5 -14   9      128.74       88.81     47.31 o 
   6 -14   9     1215.53     1238.30    120.00 o 
   7 -14   9     1059.94      882.35    103.32 o 
   8 -14   9      195.56      184.59     62.89 o 
  -9 -13   9     1216.67     1336.71    115.81 o 
  -8 -13   9     1546.57     1518.45     77.67 o 
  -7 -13   9     1053.46     1041.12     84.08 o 
  -6 -13   9      229.23      214.00     40.29 o 
  -5 -13   9        3.55      -24.92     19.06 o 
  -4 -13   9      346.89      298.93     37.77 o 
  -3 -13   9     1297.12     1194.10     94.17 o 
  -2 -13   9     1186.95     1006.35     96.89 o 
  -1 -13   9      239.13      215.31     48.75 o 
   0 -13   9      174.28      178.83     46.68 o 
   1 -13   9       38.69       59.08     37.49 o 
   2 -13   9      829.51      746.34     89.76 o 
   3 -13   9     1269.45     1284.42    100.96 o 
   4 -13   9     1156.84      896.70     95.49 o 
   5 -13   9     1714.42     1842.96    120.34 o 
   6 -13   9      106.56      121.15     48.84 o 
   7 -13   9       10.96      -14.70     36.69 o 
   8 -13   9      149.55       58.01     48.45 o 
   9 -13   9     1153.49     1336.02    125.59 o 
 -10 -12   9       56.74       56.86     42.04 o 
  -9 -12   9        0.86       42.96     41.13 o 
  -8 -12   9        7.14        9.97     25.12 o 
  -7 -12   9        0.00      -12.94     21.13 o 
  -6 -12   9        2.12        8.03     21.41 o 
  -5 -12   9       20.96       23.97     20.78 o 
  -4 -12   9        0.14       -2.34     18.39 o 
  -3 -12   9      488.65      536.55    102.84 o 
  -2 -12   9      211.96      172.39     22.69 o 
  -1 -12   9       75.73       46.33     33.23 o 
   0 -12   9     1039.39     1074.07     84.03 o 
   1 -12   9     1316.15     1137.53     87.06 o 
   2 -12   9       13.33       16.34     30.87 o 
   3 -12   9      685.44      679.14     81.30 o 
   4 -12   9      132.14       44.32     37.74 o 
   5 -12   9      229.06      224.03     55.88 o 
   6 -12   9       94.47       67.22     44.69 o 
   7 -12   9       16.27      -12.17     38.25 o 
   8 -12   9        0.39       -7.90     40.04 o 
   9 -12   9        0.59      -50.84     35.94 o 
  10 -12   9       23.86       28.75     47.26 o 
 -10 -11   9      265.82      230.02     58.92 o 
  -8 -11   9     1927.89     1762.27    107.93 o 
  -7 -11   9     1558.70     1519.20     90.65 o 
  -6 -11   9      326.20      348.49     62.93 o 
  -5 -11   9       33.32       54.69     22.32 o 
  -4 -11   9       75.08       69.66     23.21 o 
  -3 -11   9       57.07       83.54     19.95 o 
  -2 -11   9     2168.53     2120.75     57.56 o 
  -1 -11   9     1914.70     2094.11     71.81 o 
   0 -11   9     1575.77     1581.39     51.77 o 
   1 -11   9     1796.68     1910.31    107.06 o 
   2 -11   9      169.17      223.36     51.56 o 
   3 -11   9     2880.17     2934.83    139.94 o 
   4 -11   9      893.33      913.54     87.08 o 
   5 -11   9     1677.48     1937.47    112.65 o 
   6 -11   9      490.92      516.27     72.40 o 
   7 -11   9        0.61       -4.25     34.72 o 
   8 -11   9      220.57      177.24     52.94 o 
   9 -11   9       31.35       53.59     46.01 o 
  10 -11   9     1237.49     1448.09    110.69 o 
 -11 -10   9      546.71      508.79     79.57 o 
 -10 -10   9      578.78      606.17     80.18 o 
  -9 -10   9       70.32       -2.82     32.21 o 
  -8 -10   9      645.70      626.15     73.98 o 
  -7 -10   9      271.53      280.46     37.52 o 
  -6 -10   9       10.60        6.71     18.17 o 
  -5 -10   9       26.71       37.41     21.14 o 
  -4 -10   9      667.76      703.80     40.29 o 
  -3 -10   9        2.61       -4.24     12.72 o 
  -2 -10   9     1910.03     1990.34     54.58 o 
  -1 -10   9      410.01      390.13     27.91 o 
   0 -10   9      133.34      112.57     17.67 o 
   1 -10   9      561.88      532.66     29.87 o 
   2 -10   9     2447.78     2418.41     55.20 o 
   3 -10   9        7.97       26.95     31.22 o 
   4 -10   9     1889.27     1731.04    102.47 o 
   5 -10   9      378.42      295.01     53.15 o 
   6 -10   9       41.92       77.71     39.64 o 
   7 -10   9       28.48       -4.88     32.75 o 
   8 -10   9      347.35      316.90     58.81 o 
   9 -10   9      260.06      223.42     55.52 o 
  10 -10   9     1041.92      978.83     99.50 o 
 -11  -9   9      380.31      305.23     63.61 o 
 -10  -9   9      227.35      216.20     53.20 o 
  -9  -9   9     1204.43      932.39     89.74 o 
  -8  -9   9      747.23      703.81     76.25 o 
  -7  -9   9      490.09      465.18     61.66 o 
  -6  -9   9      979.91      989.22     53.41 o 
  -5  -9   9       98.44      163.81     24.99 o 
  -4  -9   9      644.57      747.54     74.19 o 
  -3  -9   9     1993.15     1992.36     62.75 o 
  -2  -9   9     1679.38     1611.15     48.09 o 
  -1  -9   9     3601.64     3606.25     72.44 o 
   0  -9   9      776.17      810.11     33.53 o 
   1  -9   9     1669.54     1710.23     52.05 o 
   2  -9   9     2811.78     2832.38     59.72 o 
   3  -9   9     2545.68     2559.04    102.29 o 
   4  -9   9      361.66      364.41     31.73 o 
   5  -9   9      256.81      344.12     54.34 o 
   6  -9   9      916.14      964.90     86.06 o 
   7  -9   9      386.13      506.61     65.35 o 
   8  -9   9      691.27      814.15     84.52 o 
   9  -9   9      148.44      139.52     46.61 o 
  11  -9   9     1308.52     1321.78    118.57 o 
  12  -9   9      932.19     1028.94    110.12 o 
 -12  -8   9      124.45      129.62     52.20 o 
 -11  -8   9      330.43      193.41     52.05 o 
 -10  -8   9        0.99        4.05     33.22 o 
  -9  -8   9       29.43      -12.09     28.18 o 
  -8  -8   9       41.64        9.31     28.57 o 
  -7  -8   9       21.80       -8.37     25.11 o 
  -6  -8   9      404.19      409.27     33.01 o 
  -5  -8   9        0.36       -8.10     13.36 o 
  -4  -8   9      235.85      213.27     23.36 o 
  -3  -8   9       81.60       71.98     16.01 o 
  -2  -8   9      447.87      475.72     29.81 o 
  -1  -8   9      100.44      139.17     29.86 o 
   0  -8   9       72.84       60.85     18.53 o 
   1  -8   9      552.08      577.03     29.52 o 
   2  -8   9      186.07      271.78     33.62 o 
   3  -8   9        3.52        1.56     10.83 o 
   4  -8   9      817.77      732.95     31.10 o 
   5  -8   9     3675.42     3709.72     88.70 o 
   6  -8   9      138.19       44.52     33.60 o 
   7  -8   9      605.46      615.85     66.45 o 
   8  -8   9      188.37       88.70     40.05 o 
   9  -8   9       42.55       65.76     38.48 o 
  11  -8   9      377.09      351.23     64.89 o 
  12  -8   9        0.38      -44.75     35.28 o 
 -12  -7   9      393.06      396.43     71.80 o 
 -11  -7   9     1085.16      928.53     97.36 o 
 -10  -7   9     2036.81     1843.10    113.36 o 
  -9  -7   9     2096.99     2015.61    113.29 o 
  -8  -7   9     2090.44     2026.33    108.03 o 
  -7  -7   9      978.59      972.64     84.77 o 
  -6  -7   9      668.15      667.58     48.22 o 
  -5  -7   9     4808.10     4597.36     90.46 o 
  -4  -7   9     1842.60     1912.75     82.70 o 
  -3  -7   9      753.49      679.82     55.21 o 
  -2  -7   9        1.86       10.15     11.24 o 
  -1  -7   9      585.19      518.53     44.96 o 
   0  -7   9     2282.94     2519.84     54.73 o 
   1  -7   9     1803.96     1646.92     42.59 o 
   2  -7   9     1964.29     1928.23     53.10 o 
   3  -7   9     5149.42     4943.14     82.40 o 
   4  -7   9     2643.84     2593.92     67.46 o 
   5  -7   9       69.00       36.58     17.11 o 
   6  -7   9       57.85       46.49     18.43 o 
   7  -7   9      215.73      273.96     29.32 o 
   8  -7   9      968.97     1113.23     77.50 o 
   9  -7   9     3172.15     3469.49    138.23 o 
  10  -7   9      544.07      549.40     73.14 o 
  11  -7   9       13.88      -35.86     31.38 o 
  12  -7   9       74.62       52.61     42.80 o 
  13  -7   9       80.69      100.31     52.98 o 
 -13  -6   9        7.78       24.48     41.57 o 
 -12  -6   9       27.88       20.06     38.26 o 
 -11  -6   9      120.96      159.04     49.92 o 
 -10  -6   9      152.25      137.31     46.93 o 
  -9  -6   9      100.38      130.92     42.15 o 
  -8  -6   9       63.14       82.03     34.57 o 
  -7  -6   9        3.21       19.75     18.94 o 
  -6  -6   9        3.05      -13.12     30.21 o 
  -5  -6   9       89.46       72.85     40.99 o 
  -4  -6   9        1.69       -7.49     10.44 o 
  -3  -6   9      155.71      167.27     19.06 o 
  -2  -6   9       87.35       64.47     13.20 o 
  -1  -6   9      384.28      406.45     25.45 o 
   0  -6   9      426.55      510.44     27.11 o 
   1  -6   9      426.56      491.53     26.18 o 
   2  -6   9        4.97        8.94      9.98 o 
   3  -6   9      307.14      351.35     23.09 o 
   4  -6   9      100.24      109.58     25.74 o 
   5  -6   9       48.59       44.20     16.26 o 
   6  -6   9      239.99      221.47     26.00 o 
   7  -6   9     1071.80     1166.43     50.02 o 
   8  -6   9      544.51      592.58     43.75 o 
   9  -6   9       61.92       54.99     33.06 o 
  10  -6   9       72.55      123.34     44.52 o 
  11  -6   9      239.11      170.78     48.62 o 
  12  -6   9      129.96      172.96     54.90 o 
  13  -6   9      271.12      223.52     59.04 o 
 -13  -5   9        4.88        1.24     36.63 o 
 -12  -5   9      155.38      105.43     47.06 o 
 -11  -5   9      681.82      593.76     77.59 o 
 -10  -5   9     2061.75     2198.12    120.41 o 
  -9  -5   9     1680.79     1447.99     94.28 o 
  -8  -5   9      980.27      999.75     76.00 o 
  -7  -5   9      139.15      145.10     27.06 o 
  -6  -5   9      103.21      102.05     22.71 o 
  -5  -5   9      907.24      894.74     50.53 o 
  -4  -5   9      149.54      191.58     20.02 o 
  -3  -5   9     1865.61     1792.80     34.96 o 
  -2  -5   9     8079.14     8305.96    121.08 o 
  -1  -5   9      534.05      439.92     25.47 o 
   0  -5   9     1736.38     1895.94     55.40 o 
   1  -5   9    12514.70    12592.57    161.50 o 
   2  -5   9     1510.85     1133.35     33.45 o 
   3  -5   9     5151.08     4535.22     75.94 o 
   4  -5   9    13465.65    13468.82    172.36 o 
   5  -5   9     3175.72     3109.52     75.73 o 
   6  -5   9      368.82      391.00     31.50 o 
   7  -5   9      707.51      684.09     35.91 o 
   8  -5   9      492.49      429.13     30.32 o 
   9  -5   9      627.19      693.34     48.23 o 
  10  -5   9     1617.68     1619.66    107.17 o 
  11  -5   9      104.21      139.25     30.12 o 
  12  -5   9      101.52       99.61     45.88 o 
  13  -5   9      239.82      257.38     60.63 o 
 -13  -4   9      191.01      134.70     49.99 o 
 -12  -4   9     1192.20     1130.87    107.11 o 
 -11  -4   9      159.73      173.28     47.97 o 
 -10  -4   9       77.86       69.77     37.13 o 
  -9  -4   9       93.08       96.20     36.08 o 
  -8  -4   9      190.00      170.11     28.27 o 
  -7  -4   9      391.48      367.97     36.79 o 
  -6  -4   9     1653.09     1508.07     58.67 o 
  -5  -4   9      177.86      167.37     23.67 o 
  -4  -4   9     1680.81     1722.69    196.18 o 
  -3  -4   9     5321.93     5611.24     71.96 o 
  -2  -4   9       80.19       86.90      9.88 o 
  -1  -4   9     1082.28     1138.99     37.51 o 
   0  -4   9     7638.28     7900.93     94.66 o 
   1  -4   9      285.51      247.38     18.89 o 
   2  -4   9       44.54       54.21     11.50 o 
   3  -4   9       44.42       36.13      9.10 o 
   4  -4   9     1445.46     1662.01     42.21 o 
   5  -4   9     1164.04     1091.04     35.55 o 
   6  -4   9        0.80       -8.65     10.84 o 
   7  -4   9      523.66      532.35     30.89 o 
   8  -4   9      851.77      848.87     49.56 o 
   9  -4   9      231.00      217.61     30.76 o 
  10  -4   9     1959.79     1936.28     73.85 o 
  11  -4   9       47.54       50.26     25.04 o 
  12  -4   9        1.79       11.88     24.16 o 
  13  -4   9        7.27       -0.63     39.84 o 
  14  -4   9      116.42       94.18     51.44 o 
 -13  -3   9       40.15       17.57     41.09 o 
 -12  -3   9       29.38       67.56     42.06 o 
 -11  -3   9      321.21      316.07     59.82 o 
 -10  -3   9      671.40      828.14     82.32 o 
  -9  -3   9      432.46      350.53     53.85 o 
  -8  -3   9      871.37      797.85     52.89 o 
  -7  -3   9     3968.83     3980.23    102.05 o 
  -6  -3   9     1982.41     1970.65    106.27 o 
  -5  -3   9     1968.12     2163.09     67.08 o 
  -4  -3   9     5694.43     5591.90    114.16 o 
  -3  -3   9     2442.04     2507.54     99.79 o 
  -2  -3   9    11168.19    11198.17    123.81 o 
  -1  -3   9     9926.08    10114.58    113.76 o 
   0  -3   9       50.73       21.78      7.05 o 
   1  -3   9     4314.71     4217.47     59.15 o 
   2  -3   9    11076.25    10905.08    121.76 o 
   3  -3   9     9238.06     9212.98    107.04 o 
   4  -3   9     3270.19     3277.11     53.04 o 
   5  -3   9     1060.59      844.26     30.45 o 
   6  -3   9      712.81      612.55     30.04 o 
   7  -3   9       86.54       41.74     13.88 o 
   8  -3   9     2218.99     2311.53     62.89 o 
   9  -3   9       47.80       19.73     18.64 o 
  10  -3   9     1605.34     1459.99     64.75 o 
  11  -3   9     3228.37     3365.77    185.59 o 
  12  -3   9      811.90      870.27    104.06 o 
  13  -3   9      149.52      219.81     37.58 o 
  14  -3   9      238.73      198.79     55.58 o 
 -13  -2   9        5.93      -26.66     35.88 o 
 -12  -2   9      328.17      249.97     55.61 o 
 -11  -2   9     1270.54     1319.43     95.12 o 
 -10  -2   9       73.44       10.56     29.40 o 
  -9  -2   9       62.37        0.60     25.69 o 
  -8  -2   9       43.09       81.97     23.01 o 
  -7  -2   9        4.52       -9.64     15.86 o 
  -6  -2   9       20.96       74.31     19.33 o 
  -5  -2   9     2108.82     2230.93     67.04 o 
  -4  -2   9        5.98       14.43     12.82 o 
  -3  -2   9      609.02      542.92     34.40 o 
  -2  -2   9     3945.31     4298.15     66.25 o 
  -1  -2   9     2166.72     2244.41     81.69 o 
   0  -2   9     3411.30     3396.14     50.16 o 
   1  -2   9      690.96      634.57     21.61 o 
   2  -2   9        9.28       10.51      6.60 o 
   3  -2   9      819.27      641.68     20.70 o 
   4  -2   9     1066.33     1175.19     28.52 o 
   5  -2   9     4092.41     3870.79     67.28 o 
   6  -2   9     1566.49     1748.70     44.31 o 
   7  -2   9       42.59       52.44     13.58 o 
   8  -2   9      909.54     1000.27     50.18 o 
   9  -2   9      374.76      439.92     40.63 o 
  10  -2   9      346.22      363.19     57.10 o 
  11  -2   9      237.53      270.80     37.49 o 
  12  -2   9       10.84       12.33     22.18 o 
  13  -2   9       11.24       -2.06     23.50 o 
  14  -2   9       76.42       81.06     31.50 o 
 -13  -1   9      240.18      171.30     54.14 o 
 -12  -1   9      324.92      260.31     55.49 o 
 -11  -1   9     1001.29      834.63     85.77 o 
 -10  -1   9      867.63      959.63     89.12 o 
  -9  -1   9      373.45      400.85     56.98 o 
  -8  -1   9     1345.11     1379.16     60.00 o 
  -7  -1   9     2079.51     2035.74     68.92 o 
  -6  -1   9     5197.81     5201.28    114.24 o 
  -5  -1   9     2986.69     2623.26     72.22 o 
  -4  -1   9     1917.79     2051.14     60.34 o 
  -3  -1   9      743.32      839.15     23.59 o 
  -2  -1   9     1173.87     1418.98     32.50 o 
  -1  -1   9      207.68      195.41     14.52 o 
   0  -1   9     2977.31     2755.54     50.58 o 
   1  -1   9     9435.55     9746.62    108.96 o 
   2  -1   9    14801.93    14961.37    156.29 o 
   3  -1   9     4886.47     4680.01     62.72 o 
   4  -1   9     5572.41     5772.91     92.88 o 
   5  -1   9     2602.81     2432.00     64.11 o 
   6  -1   9     5659.01     5490.06     85.10 o 
   7  -1   9     1285.87     1106.63     34.37 o 
   8  -1   9     2841.44     2991.21     85.21 o 
   9  -1   9     2322.48     2033.47     72.31 o 
  10  -1   9       30.08       50.26     22.49 o 
  11  -1   9      569.10      598.07     51.59 o 
  12  -1   9      173.06      145.68     32.69 o 
  13  -1   9      947.15      988.57     68.77 o 
  14  -1   9      466.56      473.73     78.43 o 
 -13   0   9       82.17       48.98     41.63 o 
 -12   0   9       70.84       41.22     37.96 o 
 -11   0   9      830.60      847.77     88.77 o 
 -10   0   9      225.87      223.83     48.67 o 
  -9   0   9      193.62      137.25     38.76 o 
  -8   0   9      599.60      604.96     44.83 o 
  -7   0   9      366.34      320.55     32.97 o 
  -6   0   9        8.91       16.64     14.59 o 
  -5   0   9      497.75      587.61     38.95 o 
  -4   0   9     1822.51     2223.90     42.82 o 
  -3   0   9      174.51      253.91     15.65 o 
  -2   0   9      179.48      205.30     14.50 o 
  -1   0   9     1103.74     1331.37     32.52 o 
   0   0   9       20.18       45.35      8.88 o 
   1   0   9     1441.05     1571.37     37.49 o 
   2   0   9     1748.52     1918.12     42.82 o 
   3   0   9     4973.73     5349.23     84.01 o 
   4   0   9     2349.37     2459.89     64.19 o 
   5   0   9     3202.19     3286.72     79.86 o 
   6   0   9       31.96       69.53     17.61 o 
   7   0   9       19.67       13.62     17.47 o 
   8   0   9       28.34       -2.87     15.36 o 
   9   0   9        0.39       10.55     17.93 o 
  10   0   9       15.93       12.83     45.98 o 
  11   0   9       52.88       65.62     34.11 o 
  12   0   9     1065.98      934.45     64.19 o 
  13   0   9      307.00      298.96     94.13 o 
  14   0   9      123.36      110.92     33.41 o 
 -13   1   9      347.19      505.60     74.27 o 
 -12   1   9      391.25      511.38     70.36 o 
 -11   1   9      460.11      404.94     62.65 o 
 -10   1   9     1038.18     1123.68     81.86 o 
  -9   1   9      179.10      120.76     36.30 o 
  -8   1   9     2638.15     2786.72    165.64 o 
  -7   1   9     1007.30      981.79     48.34 o 
  -6   1   9       85.67      129.37     22.21 o 
  -5   1   9     6389.57     5580.68    113.54 o 
  -4   1   9      939.02     1099.34     30.16 o 
  -3   1   9       99.09       78.42     10.84 o 
  -2   1   9      220.28      267.06     16.89 o 
  -1   1   9      385.74      259.55     16.99 o 
   0   1   9    11307.86    12006.11    163.45 o 
   1   1   9    25799.97    25612.24    291.23 o 
   2   1   9    20351.57    20828.19    244.04 o 
   3   1   9     4659.65     4541.68     81.55 o 
   4   1   9      684.45      854.73     37.61 o 
   5   1   9     1445.77     1647.81     64.48 o 
   6   1   9      188.93      148.70     22.88 o 
   7   1   9     3084.90     2867.38    104.69 o 
   8   1   9      144.84      128.08     33.40 o 
   9   1   9      812.30      736.55     50.10 o 
  10   1   9        3.14       -1.08     17.74 o 
  11   1   9      196.55      194.57     32.96 o 
  12   1   9      415.56      466.04     50.11 o 
  13   1   9     1332.49     1561.88     76.14 o 
  14   1   9     1803.64     1839.50    109.14 o 
 -13   2   9      239.18      164.60     50.81 o 
 -12   2   9       97.14       56.96     36.84 o 
 -11   2   9      389.97      296.79     56.11 o 
 -10   2   9      415.35      433.04     59.20 o 
  -9   2   9        2.29       20.00     27.06 o 
  -8   2   9      283.65      312.76     33.36 o 
  -7   2   9       67.34       71.10     30.60 o 
  -6   2   9       18.51       22.68     13.91 o 
  -5   2   9     2795.89     2911.97     74.88 o 
  -4   2   9      198.38      136.10     14.02 o 
  -3   2   9       22.19       14.59      7.55 o 
  -2   2   9       13.07       35.83      8.93 o 
  -1   2   9     6232.95     6740.83    100.94 o 
   0   2   9        9.73       44.03      9.43 o 
   1   2   9      768.14      883.38     37.25 o 
   2   2   9       71.12      100.62     13.35 o 
   3   2   9      174.39      203.87     17.86 o 
   4   2   9      336.98      384.43     29.89 o 
   5   2   9     1671.84     1703.70     63.64 o 
   6   2   9      108.69       81.10     18.29 o 
   7   2   9      823.96      774.36     44.42 o 
   8   2   9     1290.52     1339.39     57.21 o 
   9   2   9     1330.65     1335.19     59.47 o 
  10   2   9      302.21      266.51     34.55 o 
  11   2   9      401.39      430.66     44.13 o 
  12   2   9       82.48      117.24     42.03 o 
  13   2   9      603.70      614.65     56.63 o 
  14   2   9      715.30      734.99    144.40 o 
 -13   3   9        0.95      -47.66     31.77 o 
 -12   3   9      133.15      187.21     48.62 o 
 -11   3   9      333.26      417.76     61.47 o 
 -10   3   9      931.37     1030.02     78.15 o 
  -9   3   9      805.56      850.11     74.77 o 
  -8   3   9      272.22      325.58     33.78 o 
  -7   3   9     3729.59     3641.69     91.05 o 
  -6   3   9     1609.37     1685.37    100.71 o 
  -5   3   9     1639.26     1440.78     50.89 o 
  -4   3   9     3993.09     4351.66     78.46 o 
  -3   3   9     1955.94     1658.33     39.42 o 
  -2   3   9     4066.55     4217.92     68.67 o 
  -1   3   9     5573.28     4985.50     77.80 o 
   0   3   9     8881.24     9300.72    123.66 o 
   1   3   9      784.83      556.32     27.69 o 
   2   3   9     6248.81     6342.54     77.82 o 
   3   3   9    13090.17    13439.03    211.48 o 
   4   3   9       68.52       58.16     15.32 o 
   5   3   9     3837.74     4327.60     97.18 o 
   6   3   9      437.82      369.62     83.93 o 
   7   3   9      292.71      249.92     29.04 o 
   8   3   9     1996.94     1904.48     68.31 o 
   9   3   9     1669.88     1720.29     78.31 o 
  10   3   9      747.62      792.88     56.10 o 
  11   3   9     1911.82     1948.60     78.24 o 
  12   3   9     2194.01     2228.81     86.34 o 
  13   3   9     1463.12     1719.01     80.46 o 
  14   3   9      309.19      342.82     47.69 o 
 -12   4   9      210.69      189.84     47.36 o 
 -11   4   9       13.32       20.87     31.41 o 
 -10   4   9       13.98        6.54     27.67 o 
  -9   4   9       72.90       83.22     31.66 o 
  -8   4   9       46.78       27.25     17.26 o 
  -7   4   9     1761.82     1931.66     71.87 o 
  -6   4   9        9.65       12.86     14.39 o 
  -5   4   9      517.32      513.08     35.14 o 
  -4   4   9       46.63       82.42     12.61 o 
  -3   4   9      259.78      308.04     20.15 o 
  -2   4   9       74.65      102.74     12.93 o 
  -1   4   9     2976.80     2812.73     54.74 o 
   0   4   9     1792.00     1962.12     73.75 o 
   1   4   9        1.86       12.67      7.04 o 
   2   4   9     1281.76     1159.56     32.42 o 
   3   4   9     1133.50     1228.86     40.23 o 
   4   4   9     1654.40     1603.63    152.52 o 
   5   4   9      600.48      615.46     48.04 o 
   6   4   9       20.27       42.09     16.71 o 
   7   4   9     1630.10     1443.45     57.78 o 
   8   4   9      993.84     1087.66     53.12 o 
   9   4   9      428.66      483.43     43.22 o 
  10   4   9        0.27       15.65     20.03 o 
  11   4   9      305.90      314.78     40.45 o 
  12   4   9       49.27       59.08     26.42 o 
  13   4   9      126.92       50.09     29.74 o 
  14   4   9      210.27      232.52     42.23 o 
 -12   5   9      410.07      465.39     78.43 o 
 -10   5   9      332.98      361.92     52.82 o 
  -9   5   9     2359.66     2586.95    111.92 o 
  -8   5   9     1150.94     1137.42     72.77 o 
  -7   5   9     5191.80     5524.91    161.77 o 
  -6   5   9    18555.25    18315.28    389.60 o 
  -5   5   9     2160.46     1957.41     80.13 o 
  -4   5   9        5.79        1.83      9.51 o 
  -3   5   9       56.92       90.37     12.68 o 
  -2   5   9     2659.10     2635.93     52.32 o 
  -1   5   9     3907.73     3770.90     56.81 o 
   0   5   9     8643.14     9273.15    108.16 o 
   1   5   9     2555.37     2771.95     45.96 o 
   2   5   9     1860.82     1900.55     36.51 o 
   3   5   9     2858.04     2852.60     52.21 o 
   4   5   9     4691.28     4262.53     95.92 o 
   5   5   9     2652.54     2635.24     74.28 o 
   6   5   9     2580.69     2536.81     75.10 o 
   7   5   9      539.95      498.36     40.52 o 
   8   5   9      821.25      876.89     61.09 o 
   9   5   9      746.37      746.31     60.37 o 
  10   5   9       94.19       70.57     25.14 o 
  11   5   9     1199.64     1379.61     68.21 o 
  12   5   9      699.20      852.77     64.55 o 
  13   5   9      128.80       96.21     42.25 o 
  14   5   9       44.57       33.09     32.86 o 
 -12   6   9      150.08      151.19     53.04 o 
 -11   6   9       69.56       86.58     47.15 o 
 -10   6   9       22.68       68.68     37.84 o 
  -9   6   9      784.11      684.42     84.12 o 
  -8   6   9      235.98      240.45     25.50 o 
  -7   6   9       16.94        2.45     13.11 o 
  -6   6   9      454.90      461.52     29.91 o 
  -5   6   9       73.71       62.91     24.96 o 
  -4   6   9       82.45       83.09     15.34 o 
  -3   6   9      111.88       80.89     11.68 o 
  -2   6   9      208.17      231.58     19.25 o 
  -1   6   9      341.29      375.76     22.89 o 
   0   6   9       21.77       30.40     12.31 o 
   1   6   9      117.08       99.76     17.55 o 
   2   6   9      602.66      575.48     26.07 o 
   3   6   9     1050.04     1014.48     31.16 o 
   4   6   9       45.55       31.39     10.01 o 
   5   6   9        0.28      -10.11     13.65 o 
   6   6   9       84.14      136.67     23.74 o 
   7   6   9      769.26      809.34     53.57 o 
   8   6   9        1.64       35.99     19.28 o 
   9   6   9       14.90       10.79     18.49 o 
  10   6   9       13.74       36.16     22.66 o 
  11   6   9      427.59      407.21     74.36 o 
  12   6   9        0.38        7.25     36.11 o 
  13   6   9      340.65      359.52     48.21 o 
 -12   7   9      408.99      385.04     74.98 o 
 -11   7   9      219.45      311.27     65.12 o 
 -10   7   9      161.76      214.47     56.26 o 
  -9   7   9      622.04      613.21     79.67 o 
  -8   7   9     4563.59     4470.26    178.20 o 
  -7   7   9     1863.49     2013.07     54.46 o 
  -6   7   9     1027.79      877.75     87.60 o 
  -5   7   9      196.44      217.97     21.06 o 
  -4   7   9      499.75      638.22     40.22 o 
  -3   7   9      272.51      362.69     20.55 o 
  -2   7   9      797.57      720.85     24.87 o 
  -1   7   9     1605.68     1543.57     47.22 o 
   0   7   9     9496.38     8997.77    125.92 o 
   1   7   9     5209.26     5303.44     86.35 o 
   2   7   9     1908.26     1828.32     45.00 o 
   3   7   9      699.46      698.10     29.79 o 
   4   7   9     3310.44     3282.60     84.91 o 
   5   7   9     4979.31     4795.17    195.34 o 
   6   7   9     1868.69     2143.42     71.70 o 
   7   7   9     2031.57     1976.07     71.11 o 
   8   7   9       16.02        7.91     17.63 o 
   9   7   9       40.82       14.37     19.56 o 
  10   7   9      113.72       77.63     58.85 o 
  11   7   9      712.50      828.68     62.63 o 
  12   7   9     2105.11     2175.76    121.70 o 
  13   7   9     1796.31     1992.58     89.36 o 
 -11   8   9      306.78      225.07     60.05 o 
 -10   8   9     2487.53     2370.45    139.82 o 
  -9   8   9      590.26      538.28     75.10 o 
  -8   8   9       12.47       17.68     33.07 o 
  -7   8   9        4.83       26.58     32.73 o 
  -6   8   9        7.05       19.55     28.11 o 
  -5   8   9     1377.07     1472.26     62.79 o 
  -4   8   9        0.08        5.37      9.82 o 
  -3   8   9       94.08      131.37     19.11 o 
  -2   8   9      167.43      185.22     15.68 o 
  -1   8   9      409.25      467.13     23.34 o 
   0   8   9      216.98      261.99     21.27 o 
   1   8   9        7.44       24.10     16.19 o 
   2   8   9       13.16       17.47     11.76 o 
   3   8   9      634.77      657.90     31.81 o 
   4   8   9      136.37      115.92     16.23 o 
   5   8   9      923.15      965.13     48.46 o 
   6   8   9      462.84      440.37     39.12 o 
   7   8   9     1024.73     1081.67     54.47 o 
   8   8   9       32.95       10.30     18.72 o 
   9   8   9       13.11        9.28     19.90 o 
  10   8   9       64.28      106.91     55.85 o 
  11   8   9      216.02      219.78     40.46 o 
  12   8   9       46.42       51.09     30.08 o 
  13   8   9       89.37      101.61     62.03 o 
 -11   9   9       12.27       22.23     43.36 o 
 -10   9   9      100.93      137.98     53.26 o 
  -9   9   9      593.25      736.08     91.55 o 
  -8   9   9      560.60      493.46     74.27 o 
  -7   9   9     1720.76     1677.36    107.88 o 
  -6   9   9     1004.42      895.98     88.56 o 
  -5   9   9     1951.38     2055.54    109.30 o 
  -4   9   9      416.36      445.74     40.03 o 
  -3   9   9     1056.47     1034.02     31.04 o 
  -2   9   9     3442.48     3260.14     56.26 o 
  -1   9   9     2148.18     2091.86     52.23 o 
   0   9   9     1883.21     1726.03     47.09 o 
   1   9   9     2975.14     2783.05     71.66 o 
   2   9   9     3800.93     3843.15     92.22 o 
   3   9   9     2288.20     2288.12     55.90 o 
   4   9   9      818.91      961.36     36.89 o 
   5   9   9     3149.08     3211.94     90.29 o 
   6   9   9     1469.66     1550.97     89.34 o 
   7   9   9      188.92      153.42     28.30 o 
   8   9   9      590.04      702.94    124.98 o 
   9   9   9      966.11     1011.69     64.96 o 
  10   9   9     1502.72     1605.04     89.31 o 
  11   9   9     1306.87     1329.32     71.54 o 
  12   9   9     1230.28     1180.62     77.54 o 
 -10  10   9      326.51      256.95     64.20 o 
  -9  10   9      135.78      188.35     56.30 o 
  -8  10   9      146.60      146.25     48.03 o 
  -7  10   9      221.45      181.11     51.00 o 
  -6  10   9      219.70      313.45     56.22 o 
  -5  10   9      371.90      466.41     63.92 o 
  -4  10   9       27.05        4.90     31.34 o 
  -3  10   9     3310.75     3063.77     89.79 o 
  -2  10   9     2397.93     2360.84    154.69 o 
  -1  10   9      830.65      741.54     35.80 o 
   0  10   9        8.97        8.74     11.69 o 
   1  10   9       53.40       40.17     16.11 o 
   2  10   9        1.09       15.56     13.02 o 
   3  10   9      363.93      405.58     29.22 o 
   4  10   9      353.26      342.78     35.08 o 
   5  10   9      550.91      462.12     40.56 o 
   6  10   9       86.41       72.85     27.70 o 
   7  10   9       28.66       39.08     21.78 o 
   8  10   9      224.68      260.94     36.44 o 
   9  10   9        0.02        4.99     30.92 o 
  10  10   9     1008.64     1071.35     71.61 o 
  11  10   9      530.45      457.91     51.49 o 
  12  10   9       43.20       93.00     35.73 o 
 -10  11   9      463.63      546.75     85.17 o 
  -9  11   9     1482.84     1857.61    127.94 o 
  -8  11   9     2126.41     2222.75    133.77 o 
  -7  11   9     1050.77     1183.13    109.25 o 
  -6  11   9      148.46      239.63     52.56 o 
  -5  11   9      442.44      435.27     65.65 o 
  -4  11   9      894.49      895.32     82.79 o 
  -3  11   9      166.92      168.05     29.85 o 
  -2  11   9      598.99      539.48     45.00 o 
  -1  11   9      932.83      933.34     54.08 o 
   0  11   9      391.18      340.43     35.27 o 
   1  11   9       85.91      141.85     34.00 o 
   2  11   9     1861.43     1873.55     60.63 o 
   3  11   9     3114.89     3352.28    184.84 o 
   4  11   9     2744.55     2643.27    125.10 o 
   5  11   9     2285.96     2383.12     80.01 o
[truncated: 320,152 more chars]
